# Supplementary material for: Characterisation and localisation of the opsin protein repertoire in the brain and retinas of a spider and an onychophoran
Source: BMC Evol Biol. 2013 Sep 8;13:186. doi: 10.1186/1471-2148-13-186 (PMC3851285; doi:10.1186/1471-2148-13-186)
Supplement: Additional file 4 — ClustalW alignement of opsin sequences used for doing the phylogenetic analyses that is represented in the trees in Figures 1 and Additional file 1. [file 1471-2148-13-186-S4.txt]

Alignment figure 1
#NEXUS
begin taxa;
	dimensions ntax=78;
	taxlabels
	Dpu_ao7[&"Genetic Code"="Standard",Topology="linear","Molecule Type"="AA",GID="321473063",Created=Fri Feb 04 00:00:00 CET 2011,Modified=Tue Mar 05 11:13:38 CET 2013,description="arthropsin7 [Daphnia pulex]","Common Name"="common water flea",Taxonomy="Eukaryota; Metazoa; Ecdysozoa; Arthropoda; Crustacea; Branchiopoda; Diplostraca; Cladocera; Anomopoda; Daphniidae; Daphnia",Accession="EFX84031","Or…
	Dpu_ao6[&"Genetic Code"="Standard",Topology="linear","Molecule Type"="AA",GID="321473282",Created=Fri Feb 04 00:00:00 CET 2011,Modified=Tue Mar 05 11:13:38 CET 2013,description="arthropsin6 [Daphnia pulex]","Common Name"="common water flea",Taxonomy="Eukaryota; Metazoa; Ecdysozoa; Arthropoda; Crustacea; Branchiopoda; Diplostraca; Cladocera; Anomopoda; Daphniidae; Daphnia",Accession="EFX84250","Or…
	Dpu_ao8[&"Genetic Code"="Standard",Topology="linear","Molecule Type"="AA",GID="321473064",Created=Fri Feb 04 00:00:00 CET 2011,Modified=Tue Mar 05 11:13:38 CET 2013,description="arthropsin8 [Daphnia pulex]","Common Name"="common water flea",Taxonomy="Eukaryota; Metazoa; Ecdysozoa; Arthropoda; Crustacea; Branchiopoda; Diplostraca; Cladocera; Anomopoda; Daphniidae; Daphnia",Accession="EFX84032","Or…
	Dpu_ao3[&"Genetic Code"="Standard",Topology="linear","Molecule Type"="AA",GID="321472650",Created=Fri Feb 04 00:00:00 CET 2011,Modified=Tue Mar 05 11:13:38 CET 2013,description="arthropsin3 [Daphnia pulex]","Common Name"="common water flea",Taxonomy="Eukaryota; Metazoa; Ecdysozoa; Arthropoda; Crustacea; Branchiopoda; Diplostraca; Cladocera; Anomopoda; Daphniidae; Daphnia",Accession="EFX83619","Or…
	Dpu_ao2[&"Genetic Code"="Standard",Topology="linear","Molecule Type"="AA",GID="321472649",Created=Fri Feb 04 00:00:00 CET 2011,Modified=Tue Mar 05 11:13:38 CET 2013,description="arthropsin2 [Daphnia pulex]","Common Name"="common water flea",Taxonomy="Eukaryota; Metazoa; Ecdysozoa; Arthropoda; Crustacea; Branchiopoda; Diplostraca; Cladocera; Anomopoda; Daphniidae; Daphnia",Accession="EFX83618","Or…
	Dpu_ao5[&"Genetic Code"="Standard",Topology="linear","Molecule Type"="AA",GID="321472862",Created=Fri Feb 04 00:00:00 CET 2011,Modified=Tue Mar 05 11:13:38 CET 2013,description="arthropsin5 [Daphnia pulex]","Common Name"="common water flea",Taxonomy="Eukaryota; Metazoa; Ecdysozoa; Arthropoda; Crustacea; Branchiopoda; Diplostraca; Cladocera; Anomopoda; Daphniidae; Daphnia",Accession="EFX83831","Or…
	Dpu_ao1[&"Genetic Code"="Standard",Topology="linear","Molecule Type"="AA",GID="321472648",Created=Fri Feb 04 00:00:00 CET 2011,Modified=Tue Mar 05 11:13:38 CET 2013,description="arthropsin1 [Daphnia pulex]","Common Name"="common water flea",Taxonomy="Eukaryota; Metazoa; Ecdysozoa; Arthropoda; Crustacea; Branchiopoda; Diplostraca; Cladocera; Anomopoda; Daphniidae; Daphnia",Accession="EFX83617","Or…
	Dpu_ao4[&"Genetic Code"="Standard",Topology="linear","Molecule Type"="AA",GID="321472861",Created=Fri Feb 04 00:00:00 CET 2011,Modified=Tue Mar 05 11:13:38 CET 2013,description="arthropsin4 [Daphnia pulex]","Common Name"="common water flea",Taxonomy="Eukaryota; Metazoa; Ecdysozoa; Arthropoda; Crustacea; Branchiopoda; Diplostraca; Cladocera; Anomopoda; Daphniidae; Daphnia",Accession="EFX83830","Or…
	Mmu_RPE[&Created=Fri Jul 06 15:13:08 CEST 2012,Modified=Tue Mar 05 11:13:41 CET 2013,description="RPE-retinal G protein-coupled receptor [Mus musculus]",Topology="linear","Molecule Type"="AA"]
	Dre_RPE[&Created=Fri Jul 06 15:13:08 CEST 2012,Modified=Tue Mar 05 11:13:39 CET 2013,description="RPE-retinal G protein-coupled receptor [Danio rerio]",Topology="linear","Molecule Type"="AA"]
	Gga_RPE[&Created=Fri Jul 06 15:13:08 CEST 2012,Modified=Tue Mar 05 11:13:39 CET 2013,description="RPE-retinal G protein-coupled receptor [Gallus gallus]",Topology="linear","Molecule Type"="AA"]
	Csa_ao[&Created=null,Modified=Tue Mar 05 11:13:38 CET 2013,description="opsinA",Topology="linear","Original Location"="LocalDocuments/opsin/revised version run/r opsin run","Molecule Type"="AA"]
	Dme_rh_7[&Created=Fri Jul 06 15:13:08 CEST 2012,Modified=Tue Mar 05 11:13:38 CET 2013,description="rhodopsin 7 [Drosophila melanogaster]",Topology="linear","Molecule Type"="AA"]
	Eka_ao[&Created=null,Modified=Wed Jun 05 16:26:33 CEST 2013,description="",Topology="linear","Original Location"="LocalDocuments/opsin/revised version run/r opsin run","Molecule Type"="AA"]
	Mmu_m4m[&Created=Wed Jun 05 10:20:39 CEST 2013,Modified=Wed Jun 05 16:29:45 CEST 2013,"Filename (importedFrom)"="Clipboard Text -35.tmp",description="melanopsin 4 long isoform [Mus musculus]",Topology="linear","Path (importedFrom)"="C:\Geneious 6.1 Data\temp","Original Location"="LocalDocuments/opsin/revised version run/r opsin run","Molecule Type"="AA"]
	Hsa_m4m[&Created=null,Modified=Wed Jun 05 16:29:17 CEST 2013,description="Homo sapiens opsin 4 (OPN4), transcript variant 1, mRNA",Topology="linear","Original Location"="LocalDocuments/opsin/revised version run/r opsin run","Molecule Type"="AA"]
	Fca_m4m[&Created=Wed Jun 05 10:18:37 CEST 2013,Modified=Wed Jun 05 16:27:33 CEST 2013,"Filename (importedFrom)"="Clipboard Text -22.tmp",description="melanopsin [Felis catus]",Topology="linear","Path (importedFrom)"="C:\Geneious 6.1 Data\temp","Original Location"="LocalDocuments/opsin/revised version run/r opsin run","Molecule Type"="AA"]
	Dre_m4m[&Created=Wed Jun 05 10:26:33 CEST 2013,Modified=Wed Jun 05 16:25:05 CEST 2013,"Filename (importedFrom)"="Clipboard Text -61.tmp",description="melanopsin opn4m1 [Danio rerio]",Topology="linear","Path (importedFrom)"="C:\Geneious 6.1 Data\temp","Original Location"="LocalDocuments/opsin/revised version run/r opsin run","Molecule Type"="AA"]
	Gga_m4m[&Created=Wed Jun 05 10:24:38 CEST 2013,Modified=Wed Jun 05 16:28:09 CEST 2013,"Filename (importedFrom)"="Clipboard Text -48.tmp",description="melanopsin 2 isoform L [Gallus gallus]",Topology="linear","Path (importedFrom)"="C:\Geneious 6.1 Data\temp","Original Location"="LocalDocuments/opsin/revised version run/r opsin run","Molecule Type"="AA"]
	Xla_m4x[&Created=Wed Jun 05 10:35:44 CEST 2013,Modified=Wed Jun 05 16:31:16 CEST 2013,"Filename (importedFrom)"="Clipboard Text -100.tmp",description="melanopsin [Xenopus laevis]",Topology="linear","Path (importedFrom)"="C:\Geneious 6.1 Data\temp","Original Location"="LocalDocuments/opsin/revised version run/r opsin run","Molecule Type"="AA"]
	Gga_m4x[&Created=Wed Jun 05 10:27:57 CEST 2013,Modified=Wed Jun 05 16:28:29 CEST 2013,"Filename (importedFrom)"="Clipboard Text -74.tmp",description="melanopsin 1 isoform L [Gallus gallus]",Topology="linear","Path (importedFrom)"="C:\Geneious 6.1 Data\temp","Original Location"="LocalDocuments/opsin/revised version run/r opsin run","Molecule Type"="AA"]
	Psi_m4x[&Created=Wed Jun 05 10:34:18 CEST 2013,Modified=Wed Jun 05 16:30:56 CEST 2013,"Filename (importedFrom)"="Clipboard Text -87.tmp",description="melanopsin [Podarcis siculus]",Topology="linear","Path (importedFrom)"="C:\Geneious 6.1 Data\temp","Original Location"="LocalDocuments/opsin/revised version run/r opsin run","Molecule Type"="AA"]
	Dre_m4x[&Created=Wed Jun 05 10:39:42 CEST 2013,Modified=Wed Jun 05 16:25:28 CEST 2013,"Filename (importedFrom)"="Clipboard Text -126.tmp",description="melanopsin opn4x1 [Danio rerio]",Topology="linear","Path (importedFrom)"="C:\Geneious 6.1 Data\temp","Original Location"="LocalDocuments/opsin/revised version run/r opsin run","Molecule Type"="AA"]
	Gmo_m4x[&Created=Wed Jun 05 10:38:25 CEST 2013,Modified=Wed Jun 05 16:27:47 CEST 2013,"Filename (importedFrom)"="Clipboard Text -113.tmp",description="melanopsin [Gadus morhua]",Topology="linear","Path (importedFrom)"="C:\Geneious 6.1 Data\temp","Original Location"="LocalDocuments/opsin/revised version run/r opsin run","Molecule Type"="AA"]
	Had_o3[&Created=Mon Jul 09 10:50:14 CEST 2012,Modified=Wed Jun 05 16:28:59 CEST 2013,description="kumopsin3 [Hasarius adansoni]",Topology="linear","Molecule Type"="AA"]
	Ppa_o3[&Created=Mon Jul 09 10:58:21 CEST 2012,Modified=Wed Jun 05 16:30:42 CEST 2013,description="kumopsin3 [Plexippus paykulli]",Topology="linear","Molecule Type"="AA"]
	Ame_bws_o[&"Genetic Code"="Standard",Topology="linear","Molecule Type"="AA",GID="215273905",Created=Wed Jul 15 00:00:00 CEST 1998,Modified=Tue Mar 05 11:13:37 CET 2013,description="blue-sensitive; AltName: Full=Blue-sensitive opsin; Short=AmBLop","Common Name"="honey bee",Taxonomy="Eukaryota; Metazoa; Ecdysozoa; Arthropoda; Hexapoda; Insecta; Pterygota; Neoptera; Endopterygota; Hymenoptera; Apocr…
	Dpu_uvs_o[&"Genetic Code"="Standard",Topology="linear","Molecule Type"="AA",GID="321470356",Created=Fri Feb 04 00:00:00 CET 2011,Modified=Tue Mar 05 11:13:39 CET 2013,description="UV wavelength opsin [Daphnia pulex]","Common Name"="common water flea",Taxonomy="Eukaryota; Metazoa; Ecdysozoa; Arthropoda; Crustacea; Branchiopoda; Diplostraca; Cladocera; Anomopoda; Daphniidae; Daphnia",Accession="EFX…
	Dpu_bws_o[&"Genetic Code"="Standard",Topology="linear","Molecule Type"="AA",GID="321464453",Created=Fri Feb 04 00:00:00 CET 2011,Modified=Tue Mar 05 11:13:38 CET 2013,description="blue wavelength opsin [Daphnia pulex]","Common Name"="common water flea",Taxonomy="Eukaryota; Metazoa; Ecdysozoa; Arthropoda; Crustacea; Branchiopoda; Diplostraca; Cladocera; Anomopoda; Daphniidae; Daphnia",Accession="E…
	Ame_uvs_o[&"Genetic Code"="Standard",Topology="linear","Molecule Type"="AA",GID="58585150",Created=Fri Feb 04 00:00:00 CET 2005,Modified=Tue Mar 05 11:13:38 CET 2013,description="opsin, ultraviolet-sensitive [Apis mellifera]","Common Name"="honey bee",Taxonomy="Eukaryota; Metazoa; Ecdysozoa; Arthropoda; Hexapoda; Insecta; Pterygota; Neoptera; Endopterygota; Hymenoptera; Apocrita; Aculeata; Apoide…
	Dme_rh_3[&Created=Fri Jul 06 15:13:08 CEST 2012,Modified=Tue Mar 05 11:13:38 CET 2013,description="rhodopsin 3 [Drosophila melanogaster]",Topology="linear","Molecule Type"="AA"]
	Alme_rh[&Created=Sat Aug 02 00:00:00 CEST 2008,Modified=Tue Mar 05 11:13:37 CET 2013,description="rhodopsin, partial [Alloteuthis media]","Genetic Code"="Standard",Topology="linear",Taxonomy="Eukaryota; Metazoa; Lophotrochozoa; Mollusca; Cephalopoda; Coleoidea; Neocoleoidea; Decapodiformes; Teuthida; Myopsina; Loliginidae; Alloteuthis",Accession="ACF74436",Organism="Alloteuthis media","Molecule T…
	Asu_rh[&Created=Sat Nov 01 00:00:00 CET 1997,Modified=Tue Mar 05 11:13:38 CET 2013,description="RecName: Full=Rhodopsin","Genetic Code"="Standard",Topology="linear",Taxonomy="Eukaryota; Metazoa; Lophotrochozoa; Mollusca; Cephalopoda; Coleoidea; Neocoleoidea; Decapodiformes; Teuthida; Myopsina; Loliginidae; Alloteuthis",Accession="Q17094",Organism="Alloteuthis subulata","Molecule Type"="AA",GID="2…
	Ame_lws_o[&"Genetic Code"="Standard",Topology="linear","Molecule Type"="AA",GID="82546865",Created=Fri Nov 18 00:00:00 CET 2005,Modified=Tue Mar 05 11:13:37 CET 2013,description="TPA_exp: long wavelength sensitive opsin 1 [Apis mellifera]","Common Name"="honey bee",Taxonomy="Eukaryota; Metazoa; Ecdysozoa; Arthropoda; Hexapoda; Insecta; Pterygota; Neoptera; Endopterygota; Hymenoptera; Apocrita; Ac…
	Had_o2[&Created=Mon Jul 09 10:50:14 CEST 2012,Modified=Wed Jun 05 16:28:52 CEST 2013,description="kumopsin2 [Hasarius adansoni]",Topology="linear","Molecule Type"="AA"]
	Ppa_o2[&Created=Mon Jul 09 10:57:09 CEST 2012,Modified=Wed Jun 05 16:30:35 CEST 2013,description="kumopsin2 [Plexippus paykulli]",Topology="linear","Molecule Type"="AA"]
	Had_o1[&Created=Mon Jul 09 10:50:14 CEST 2012,Modified=Wed Jun 05 16:28:39 CEST 2013,description="kumopsin1 [Hasarius adansoni]",Topology="linear","Molecule Type"="AA"]
	Ppa_o1[&Created=Mon Jul 09 10:55:50 CEST 2012,Modified=Wed Jun 05 16:30:19 CEST 2013,description="kumopsin1 [Plexippus paykulli]",Topology="linear","Molecule Type"="AA"]
	Ohi_oo[&Created=Wed Jun 20 00:00:00 CEST 2012,Modified=Wed Jun 05 16:29:57 CEST 2013,description="onychopsin [Ooperipatus hispidus]","Genetic Code"="Standard",Topology="linear",Taxonomy="Eukaryota; Metazoa; Ecdysozoa; Onychophora; Peripatopsidae; Ooperipatus",Accession="AFM43712","Original Location"="LocalDocuments/pax6",Organism="Ooperipatus hispidus","Molecule Type"="AA",GID="391358334"]
	Pta_oo[&Created=Wed Jun 20 00:00:00 CEST 2012,Modified=Wed Jun 05 16:30:08 CEST 2013,description="onychopsin [Phallocephale tallagandensis]","Genetic Code"="Standard",Topology="linear",Taxonomy="Eukaryota; Metazoa; Ecdysozoa; Onychophora; Peripatopsidae; Phallocephale",Accession="AFM43710","Original Location"="LocalDocuments/pax6",Organism="Phallocephale tallagandensis","Molecule Type"="AA",GID="…
	Eka_oo[&Created=null,Modified=Wed Jun 05 16:27:03 CEST 2013,description="",Topology="linear","Original Location"="LocalDocuments/opsin/revised version run/r opsin run","Molecule Type"="AA"]
	Ero_oo[&Created=Tue Jun 26 00:00:00 CEST 2012,Modified=Wed Jun 05 16:27:12 CEST 2013,description="onychopsin [Euperipatoides rowelli]","Genetic Code"="Standard",Topology="linear",Taxonomy="Eukaryota; Metazoa; Ecdysozoa; Onychophora; Peripatopsidae; Euperipatoides",Accession="AFM75824","Original Location"="LocalDocuments/pax6",Organism="Euperipatoides rowelli","Molecule Type"="AA",GID="392499151"]
	Esp_oo[&Created=Wed Jun 20 00:00:00 CEST 2012,Modified=Wed Jun 05 16:26:04 CEST 2013,description="onychopsin [Eoperipatus sp. LH-2012]","Genetic Code"="Standard",Topology="linear",Taxonomy="Eukaryota; Metazoa; Ecdysozoa; Onychophora; Peripatidae; Eoperipatus",Accession="AFM43711","Original Location"="LocalDocuments/pax6",Organism="Eoperipatus sp. LH-2012","Molecule Type"="AA",GID="391358332"]
	Eis_oo[&Created=Tue Jun 26 00:00:00 CEST 2012,Modified=Wed Jun 05 16:26:22 CEST 2013,description="onychopsin [Epiperipatus cf. isthmicola LH-2012]","Genetic Code"="Standard",Topology="linear",Taxonomy="Eukaryota; Metazoa; Ecdysozoa; Onychophora; Peripatidae; Epiperipatus",Accession="AFM75825","Original Location"="LocalDocuments/pax6",Organism="Epiperipatus cf. isthmicola LH-2012","Molecule Type"=…
	Csa_po[&Created=null,Modified=Tue Mar 05 11:13:38 CET 2013,description="peropsin",Topology="linear","Molecule Type"="AA"]
	Had_po[&Created=Fri Oct 08 00:00:00 CEST 2010,Modified=Tue Mar 05 11:13:39 CET 2013,description="peropsin [Hasarius adansoni]","Genetic Code"="Standard",Topology="linear",Taxonomy="Eukaryota; Metazoa; Ecdysozoa; Arthropoda; Chelicerata; Arachnida; Araneae; Araneomorphae; Entelegynae; Dionycha; Salticidae; Hasariinae; Hasarius",Accession="BAJ22674",Organism="Hasarius adansoni","Molecule Type"="AA"…
	Mmu__po[&Created=Tue Jan 04 00:00:00 CET 2000,Modified=Tue Mar 05 11:13:41 CET 2013,description="visual pigment-like receptor peropsin [Mus musculus]","Genetic Code"="Standard","Common Name"="house mouse",Topology="linear",Taxonomy="Eukaryota; Metazoa; Chordata; Craniata; Vertebrata; Euteleostomi; Mammalia; Eutheria; Euarchontoglires; Glires; Rodentia; Sciurognathi; Muroidea; Muridae; Murinae; Mu…
	Ocu_po[&Created=Tue Mar 23 00:00:00 CET 2010,Modified=Tue Mar 05 11:13:41 CET 2013,description="PREDICTED: peropsin [Oryctolagus cuniculus]","Genetic Code"="Standard","Common Name"="rabbit",Topology="linear",Taxonomy="Eukaryota; Metazoa; Chordata; Craniata; Vertebrata; Euteleostomi; Mammalia; Eutheria; Euarchontoglires; Glires; Lagomorpha; Leporidae; Oryctolagus",Accession="XP_002717232",Organism…
	Hsa_po[&Created=Tue Aug 10 00:00:00 CEST 1999,Modified=Tue Mar 05 11:13:41 CET 2013,description="visual pigment-like receptor peropsin [Homo sapiens]","Genetic Code"="Standard","Common Name"="human",Topology="linear",Taxonomy="Eukaryota; Metazoa; Chordata; Craniata; Vertebrata; Euteleostomi; Mammalia; Eutheria; Euarchontoglires; Primates; Haplorrhini; Catarrhini; Hominidae; Homo",Accession="NP_00…
	Sbo_po[&Created=Thu Oct 04 14:14:43 CEST 2012,Modified=Tue Mar 05 11:13:42 CET 2013,description="PREDICTED: visual pigment-like receptor peropsin [Saimiri boliviensis boliviensis]",Topology="linear","Molecule Type"="AA"]
	Csa_co[&Created=null,Modified=Tue Mar 05 11:13:38 CET 2013,description="",Topology="linear","Molecule Type"="AA"]
	Bta_rh[&Created=Tue Dec 18 14:46:24 CET 2012,Modified=Tue Mar 05 11:13:38 CET 2013,"Filename (importedFrom)"="Clipboard Text -4.tmp",description="rhodopsin [Bos taurus]",Topology="linear","Path (importedFrom)"="C:\Geneious 6.0 Data\temp","Original Location"="LocalDocuments/opsin/revised version run/r opsin run","Molecule Type"="AA"]
	Xla_greeno[&Created=Fri Nov 30 11:12:48 CET 2012,Modified=Tue Mar 05 11:13:43 CET 2013,description="green rod opsin [Xenopus laevis]",Topology="linear","Molecule Type"="AA"]
	Xsi_bws_o[&Created=Sat Aug 11 11:56:14 CEST 2012,Modified=Tue Mar 05 11:13:43 CET 2013,description="blue-sensitive opsin [Xenopus (Silurana) tropicalis]",Topology="linear","Molecule Type"="AA"]
	Ust_pariet[&Created=Thu Apr 27 00:00:00 CEST 2006,Modified=Tue Mar 05 11:13:43 CET 2013,description="parietopsin [Uta stansburiana]","Genetic Code"="Standard",Topology="linear",Taxonomy="Eukaryota; Metazoa; Chordata; Craniata; Vertebrata; Euteleostomi; Lepidosauria; Squamata; Iguania; Iguanidae; Phrynosomatinae; Uta",Accession="AAZ79904",Organism="Uta stansburiana","Molecule Type"="AA",GID="73666…
	Xtr_pariet[&Created=Thu Apr 27 00:00:00 CEST 2006,Modified=Tue Mar 05 11:13:43 CET 2013,description="parietopsin [Xenopus (Silurana) tropicalis]","Genetic Code"="Standard","Common Name"="Silurana",Topology="linear",Taxonomy="Eukaryota; Metazoa; Chordata; Craniata; Vertebrata; Euteleostomi; Amphibia; Batrachia; Anura; Pipoidea; Pipidae; Xenopodinae; Xenopus; Silurana",Accession="ABB88727",Organism…
	Xla_VA_o[&Created=Mon Jan 14 15:35:25 CET 2013,Modified=Tue Mar 05 11:13:43 CET 2013,description="VA opsin [Xenopus laevis]",Topology="linear","Molecule Type"="AA"]
	Cca_VA_o[&Created=Mon Jan 14 15:36:23 CET 2013,Modified=Tue Mar 05 11:13:38 CET 2013,description="VA opsin [Cyprinus carpio]",Topology="linear","Molecule Type"="AA"]
	Gga_VA_o[&Created=Mon Jan 14 15:37:26 CET 2013,Modified=Tue Mar 05 11:13:39 CET 2013,description="vertebrate ancient opsin [Gallus gallus]",Topology="linear","Molecule Type"="AA"]
	Omy_parapi[&Created=Sat May 01 00:00:00 CEST 2004,Modified=Tue Mar 05 11:13:41 CET 2013,description="Omy","Genetic Code"="Standard","Common Name"="rainbow trout",Topology="linear",Taxonomy="Eukaryota; Metazoa; Chordata; Craniata; Vertebrata; Euteleostomi; Actinopterygii; Neopterygii; Teleostei; Euteleostei; Protacanthopterygii; Salmoniformes; Salmonidae; Salmoninae; Oncorhynchus",Accession="BAD17…
	Xtr_parapi[&Created=Thu Nov 20 00:00:00 CET 2008,Modified=Thu Jun 20 14:16:34 CEST 2013,description="parapinopsin [Xenopus (Silurana) tropicalis]","Genetic Code"="Standard",Topology="linear","Common Name"="Silurana",Taxonomy="Eukaryota; Metazoa; Chordata; Craniata; Vertebrata; Euteleostomi; Amphibia; Batrachia; Anura; Pipoidea; Pipidae; Xenopodinae; Xenopus; Silurana",Accession="AAI71332",Organis…
	Dpu_pto3[&Created=Thu Oct 04 14:29:19 CEST 2012,Modified=Tue Mar 05 11:13:38 CET 2013,description="pteropsin3 [Daphnia pulex]",Topology="linear","Molecule Type"="AA"]
	Dpu_pto1[&Created=Thu Oct 04 14:28:41 CEST 2012,Modified=Tue Mar 05 11:13:38 CET 2013,description="pteropsin1 [Daphnia pulex]",Topology="linear","Molecule Type"="AA"]
	Dpu_pto6[&Created=Thu Oct 04 14:31:11 CEST 2012,Modified=Tue Mar 05 11:13:38 CET 2013,description="pteropsin6 [Daphnia pulex]",Topology="linear","Molecule Type"="AA"]
	Dpu_pto9[&Created=Thu Oct 04 14:31:49 CEST 2012,Modified=Tue Mar 05 11:13:39 CET 2013,description="pteropsin9 [Daphnia pulex]",Topology="linear","Molecule Type"="AA"]
	Dpu_pto7[&Created=Thu Oct 04 14:27:08 CEST 2012,Modified=Tue Mar 05 11:13:39 CET 2013,description="pteropsin7 [Daphnia pulex]",Topology="linear","Molecule Type"="AA"]
	Dpu_pto4[&Created=Fri Feb 04 00:00:00 CET 2011,Modified=Tue Mar 05 11:13:38 CET 2013,description="pteropsin4 [Daphnia pulex]","Genetic Code"="Standard","Common Name"="common water flea",Topology="linear",Taxonomy="Eukaryota; Metazoa; Ecdysozoa; Arthropoda; Crustacea; Branchiopoda; Diplostraca; Cladocera; Anomopoda; Daphniidae; Daphnia",Accession="EFX86931",Organism="Daphnia pulex","Molecule Type"…
	Dpu_pto8[&Created=Thu Oct 04 14:28:05 CEST 2012,Modified=Tue Mar 05 11:13:39 CET 2013,description="pteropsin8 [Daphnia pulex]",Topology="linear","Molecule Type"="AA"]
	Hpu_ence[&Created=Wed Mar 11 00:00:00 CET 2009,Modified=Tue Mar 05 11:13:41 CET 2013,description="encephalopsin [Hemicentrotus pulcherrimus]","Genetic Code"="Standard",Topology="linear",Taxonomy="Eukaryota; Metazoa; Echinodermata; Eleutherozoa; Echinozoa; Echinoidea; Euechinoidea; Echinacea; Echinoida; Strongylocentrotidae; Hemicentrotus",Accession="BAH28806","Original Location"="LocalDocuments/p…
	Dre_ence[&"Genetic Code"="Standard",Topology="linear","Molecule Type"="AA",GID="121955989",Created=Fri Nov 30 00:00:00 CET 2007,Modified=Tue Mar 05 11:13:39 CET 2013,description="encephalopsin [Danio rerio]","Common Name"="zebrafish",Taxonomy="Eukaryota; Metazoa; Chordata; Craniata; Vertebrata; Euteleostomi; Actinopterygii; Neopterygii; Teleostei; Ostariophysi; Cypriniformes; Cyprinidae; Danio",A…
	Mmu_ence[&"Genetic Code"="Standard",Topology="linear","Molecule Type"="AA",GID="4894950",Created=Thu May 27 00:00:00 CEST 1999,Modified=Tue Mar 05 11:13:41 CET 2013,description="encephalopsin [Mus musculus]","Common Name"="house mouse",Taxonomy="Eukaryota; Metazoa; Chordata; Craniata; Vertebrata; Euteleostomi; Mammalia; Eutheria; Euarchontoglires; Glires; Rodentia; Sciurognathi; Muroidea; Muridae…
	Hsa_o3[&Created=Wed Apr 26 00:00:00 CEST 2000,Modified=Wed Jun 05 16:29:32 CEST 2013,description="opsin-3 [Homo sapiens]","Genetic Code"="Standard","Common Name"="human",Topology="linear",Taxonomy="Eukaryota; Metazoa; Chordata; Craniata; Vertebrata; Euteleostomi; Mammalia; Eutheria; Euarchontoglires; Primates; Haplorrhini; Catarrhini; Hominidae; Homo",Accession="NP_055137",Organism="Homo sapiens"…
	Hsa_ence[&Created=Mon Jan 14 14:36:56 CET 2013,Modified=Tue Mar 05 11:13:41 CET 2013,description="encephalopsin [Homo sapiens]",Topology="linear","Molecule Type"="AA"]
	Dre_TMT_o[&Created=Mon Jan 14 15:33:45 CET 2013,Modified=Thu Jun 20 14:16:34 CEST 2013,"Filename (importedFrom)"="Clipboard Text -266.tmp",description="TMT opsin [Danio rerio]",Topology="linear","Path (importedFrom)"="C:\Geneious 6.0 Data\temp","Molecule Type"="AA"]
	Tru_TMT_o[&Created=Fri Mar 01 00:00:00 CET 2002,Modified=Tue Mar 05 11:13:43 CET 2013,description="TMT opsin, partial [Takifugu rubripes]","Genetic Code"="Standard","Common Name"="Fugu rubripes",Topology="linear",Taxonomy="Eukaryota; Metazoa; Chordata; Craniata; Vertebrata; Euteleostomi; Actinopterygii; Neopterygii; Teleostei; Euteleostei; Neoteleostei; Acanthomorpha; Acanthopterygii; Percomorpha…
	Eka_co[&Created=null,Modified=Wed Jun 05 16:26:53 CEST 2013,description="",Topology="linear","Molecule Type"="AA"]
	Ame_pto[&Created=Fri Nov 18 00:00:00 CET 2005,Modified=Tue Mar 05 11:13:37 CET 2013,description="TPA_exp: pteropsin [Apis mellifera]","Genetic Code"="Standard","Common Name"="honey bee",Topology="linear",Taxonomy="Eukaryota; Metazoa; Ecdysozoa; Arthropoda; Hexapoda; Insecta; Pterygota; Neoptera; Endopterygota; Hymenoptera; Apocrita; Aculeata; Apoidea; Apidae; Apis",Accession="DAA05735",Organism="…
	Tca_co[&Created=Wed Dec 31 00:00:00 CET 2008,Modified=Tue Mar 05 11:13:42 CET 2013,description="c-opsin [Tribolium castaneum]","Genetic Code"="Standard","Common Name"="red flour beetle",Topology="linear",Taxonomy="Eukaryota; Metazoa; Ecdysozoa; Arthropoda; Hexapoda; Insecta; Pterygota; Neoptera; Endopterygota; Coleoptera; Polyphaga; Cucujiformia; Tenebrionidae; Tribolium",Accession="AAY89040",Org…
;
end;
begin characters;
	dimensions nchar=329;
	format datatype=protein missing=? gap=-;
	matrix
	Dpu_ao7	FVVMGLIVSIIGIFGLVANGMVLFIFSRFKRLRSPANTFIINLAFSDMSASIL-HSMAAYSNFNGRWAFGRLGCELYAMGVGFFGFVSILTFSAIACERCLVIAGPATRSAVGLADG-------------HWK-VSRTQAQKVCAFIWLHCAILVSMP-FFG-WSSYVPEGMLTSCSWDYTTKTAANRAYYILLLTTGFLLPLMLICASYGRIMASVVWHARQMVCINSQNS----------AFRKLRRQTEIRTAQIVVTLILVYLTAWTPYAIVTLIGQF-GSEDH--LSPMATAIPAYFAKTAVVLDPLVYGFSHPHFRNSLRHF-
	Dpu_ao6	FLIMGLIVSTIGIFGLAANGTVLFIFSRFKRLRSPANTFIINLAFSDMSASIL-HSMAAYSNFNGRWAFGRLGCKLYAMGITCFGLVSILTFSAIACERCLVI-------GLV--DS-------------RWR-VSRLQAKKACGFIWLHCAILVSLP-LFG-WSSYVPEGLLTTCSWDYKTRTMSNRAYYVLLLSAGFFLPVLLIFVSYGRILISLVSQARQTICANSPNN----------VLLKLRRQTEIRTAKIVVSLIFVYLAAWTPYAIVTLIGQF-GPEDFE-ISPVATAFPAYFAKTAVVIDPLVFGFSHRHFRNSLKNY-
	Dpu_ao8	FVVMGLIVSIIGIFGLVANGMVLFIFSRFKRLRSPANTFIINLAFSDMSASIL-HSMAAYSNFNGRWAFGRLGCKLYAMGITCFGLVSILTFSAIACERCLVI-------GVA--SS-------------RFK-VSRSQAKKACCFIWLHCAVLVSMP-LFG-WSSYVPEGLLTTCSWDYKTRTVSNRAYYVLLLSAGFFLPLLVIFVSYGRIMSSVMSQARQM----ICINSQNSVLR------KLRRQTEIRTAQIVVTLILVYLTAWTPYAIVTLIGQF-GSKDYQ-LSPMATAVPAYFAKTAVVLDPLVYGFSHPHFRTSLKNY-
	Dpu_ao3	YVTMSIVLTLIVVFGLIANATILYVFSRFKRLRTPANVLVMNLTACDFISCLI-HPMAIYSAYRGRWSFGKTGCNLYATCIGFLGLNSIVTLSAIACERYIVITSSSCR-PAV--A--------------KWR-ITRCQAQKACVAIWLHCAALVAPPWMLG-WSSYEPEGVLVTCSWDYTTRTLSNRLYYIYLLFFGFVLPVSVLTYCYAAIFRFIVRSSREMTRLVMASHVKSPFSTTTTSFRKRRRQTDVRTAMILLSLAVLCFTAWTPYAIVSLIGQF-GPRFE--LSPLATSIPAFLAKTAIVFDPLLYGFSHPQFRSSIRQI-
	Dpu_ao2	HITLGVLLALIVLFGVAANSTILYVFSRFKRLRTPANVFIINLTICDFFACCL-HPLAVYSAFRGRWSFGQTGCNLYGMGVAFFGLNSIVTLSAIACERYIVITSSSCR-PVV--A--------------KWR-ITRRQAQRACVAIWIHCAALVSPPLLFG-WSTYLPEGVLVTCSWDYTSRTTSNRLYYFYLLFFGFVLPVSVLTFCYVAIFRFIVRSSREMTRLIMTSDGRASFSKTTVSFRKRRRQTDVRTALIILSLAMLCYTAWTPYAIVSLIGQF-GPPKK--LSPMATAIPAFLAKTAIVFDPLVYGFSHPQFRSSVRQI-
	Dpu_ao5	HITLGVFLTLIVLFGVAANSSIFYVFARFKRLRTPANVFIINLTICDFFACCL-HPLAVYSAFRGRWSFGQTGCNLYGMGVAFFGLNSIMTLSAIACERYIVITSSSCR-PAV--A--------------NWR-ITRRQAQKICAGIWFHCAALVTPPWLFG-WSSYMPEGVLVTCSWDYTSRTLSNRLYYIYLLLLGFVLPISVLTFCYTSIFRFIVRSSREMTRLIMTSDGRMSFSKTTVSFRKRRRQTDVRTALIILSLAMLCYTAWTPYAIVSLIGQF-GPPIK--LSPMATAIPAFLAKTAIVFDPLVYGFSSPQFRNSVRQF-
	Dpu_ao1	HVALGVLLSFIVLFGFAANSTILYVFSRFKRLRTPANVFIINLTICDFFACCL-HPLVVYSAFRGRWSLGQTGCNLYGMGVAFFGLNSIVTLSAIACERYIVITSSSCR-PAV--A--------------KWR-ITRQQAQKACAGIWLHCAALVTPPWMLG-WSSYEPEGVLVTCSWDYTTRTLSNRLYYLYLLLLGFVLPVSVLTFCYAAIFRFIFHSSKEMTRLVMASHVKSPFSTNSTSFRKRRRQTDVRTALIILSLAMLCYTAWTPYAIVSLIGQF-GPPKK--LSPMATAIPAFLAKTAIVFDPLVYGFSSPQFRSSVRQI-
	Dpu_ao4	HVALGVLLSFIVLFGFAANSTILYVFSRFKRLRTPANVFIINLTICDFLACCL-HPLAVYSAFRGRWSFGQTGCNWYGMGVAFFGLNSIVTLSAIACERYIVITSSSCR-PVV--A--------------KWR-ITRRQAQKVCAGIWLHCAALVSPPLLFG-WSSYLPEGVLVTCSWDYTSRTLSNRLYYFYLLFFGFFLPVSVLTFCYAAIFRFILRSSKEITRLIMTSDGTTSFSKSTVSFRKRRRQTDVRTALIILSLAILCFTAWTPYTIVSLIGQF-GPGELK-LSPMVTSIPAFLAKTAIVFDPLVYGFSSPQFRNSVRQI-
	Mmu_RPE	VLAVGTVLLMEALSGISLNGLTIFSFCKTPDLRTPSNLLVLSLALADTGISL-NALVAAVSSLLRRWPHGSEGCQVHGFQGFATALASICGSAAVAWGRYHHY----C----------------------TRRQLAWDTAIPLVLFVWMSSAFWASLP-LMG-WGHYDYEPVGTCCTLDYSRGDRNFISFLFTMAFFNFLVPLFITHTSYRFMEQKFSRSGHLPVNTTLPGR--------------------------------MLLLGWGPYALLYLYAAI-ADVSF--ISPKLQMVPALIAKTMPTINAINYAL-HREMRGTWQCL-
	Dre_RPE	VFSLGSCLLVEGLLGFFLNAVTVIAFLKIRELRTPSNFLVFSLAMADMGI-STNATVAAFSSFLRYWPYGSDGCQTHGFQGFMTALASIHFIAAIAWDRYHQY----C-------TR-------------TK--LQWSSAITLVLFTWLFTAFWAAMP-LFG-WGEYDYEPLRTCCTLDYSKGDRNYVSYLI---------PMSIFNMGIQVFVVLSSYQSIDKKFKKTGQAKFNCGTPLK-----------------------TMLFCWGPYGILAFYAAV-ENATL--VSPKLRMIAPILAKTSPTFNVFVYALGNENYRGGI----
	Gga_RPE	VFAIGTALLVEALLGFCLNGLTIISFRKIKELRTPSNLLVLSIALADCGICI-NAFIAAFSSFLRYWPYGSEGCQIHGFQGFLTALASISSSAAVAWDRYHHY----C-------TR-------------SK--LQWSTAISMMVFAWLFAAFWATMP-LLG-WGEYDYEPLRTCCTLDYSKGDRNYITFLFALSIFNFMIPGFIMMTAYQSIHQKFKKSGHYKFNTGLPLK--------------------------------TLVICWGPYCLLSFYAAI-ENVMF--ISPKYRMIPAIIAKTVPTVDSFVYALGNENYRGGI----
	Csa_ao	HYFVGVLLIGICSLSITGNLLVIVIFSRYRRLRSPANTLIINLATSDMLNGLL-HPAAAYSSFKERWMFGRLGCEVYAGLCGLFGLISIVTLTAIAIERCLVI---SVK-PWY-----------------GGILFTQAKAKVSIIIIWLYCFVIILPP-LFG-WGAFVPEGFLTSCSFDYISRTDSNRSYFIYIFILGFFLPVTIIIVCYAFITRTIFQNEKDMKKNNVKKV-----------YNKPRKRNDYKAAEMIMFVIAMFLISWIPYSLIAFIGQF-GNRAV--LTPWVSVLPSLFAKMSTIYNPAIYGLSHRHFRATLRKI-
	Dme_rh_7	FLIMAALYCLISVVGCVGNAFVIFMFANRKSLRTPANILVMNLAICDFLM-LIKCPIAIYNNIKEGPALGDIACRLYGFVGGLSGTCAIGTLTAIALDRYNVV----VH-PLQ--PL-------------RR--CSRLRSYLIILLIWCYSFLFAVMP-ALG-LSVYVPEGFLTTCSFDYLNKEMPARIFMALFFVAAYCIPLTSIVYSYFYILKVVFTASRIQSNK-------------------DKAKTEQKLAFIVAAIIGLWFLAWSPYAIVAMMGVF-GLERH--ITPLGSMIPALFCKTAACVDPYLYAATHPRFRVEVRML-
	Eka_ao	HAIVGYIMIFIGVIGSLGNALVIWIFGSSRLLRTPANLFIINLAFSDFLMSTTNFPLVVISSFKGIWYFGKIGCDIYGFMGGVFGLMSIVTLAAIAMDRNRVI----SR-PFD--VL-------------QK--MTTSRTAKIICFIWIYCLILASPP-LFG-WSQYVPEGFLTSCSFEYLDRNLLTRSFILYLFILGFALPCLVILFCYIFIIKSIYNHEKMMAKTLANSPLKFPQDR-IKKRSNKKLNNDIQAAKIAFVIIILFCLSWIPYAIITLIGQF-GNKTL--ITPWVSTLPAVFAKASTMYNPLVYAISNPYFRKALIKQ-
	Mmu_m4m	HYTLGTVILLVGLTGMLGNLTVIYTFCRNRGLRTPANMFIINLAVSDFLMSVTQAPVFFASSLYKKWLFGETGCEFYAFCGAVFGITSMITLTAIAMDRYLVI----TR-PLA--TI-------------GR--GSKRRTALVLLGVWLYALAWSLPP-FFG-WSAYVPEGLLTSCSWDYMTFTPQVRAYTMLLFCFVFFLPLLIIIFCYIFIFRAIRETGRACEGCG------ESPLR--QRRQWQRLQSEWKMAKVALIVILLFVLSWAPYSTVALVAFA-GYSHI--LTPYMSSVPAVIAKASAIHNPIIYAITHPKYRVAIAQH-
	Hsa_m4m	HYTLGTVILLVGLTGMLGNLTVIYTFCRSRSLRTPANMFIINLAVSDFLMSFTQAPVFFTSSLYKQWLFGETGCEFYAFCGALFGISSMITLTAIALDRYLVI----TR-PLA--TF-------------GV--ASKRRAAFVLLGVWLYALAWSLPP-FFG-WSAYVPEGLLTSCSWDYMSFTPAVRAYTMLLCCFVFFLPLLIIIYCYIFIFRAIRETGRALQTFGACKGNGESLWQ------RQRLQSECKMAKIMLLVILLFVLSWAPYSAVALVAFA-GYAHV--LTPYMSSVPAVIAKASAIHNPIIYAITHPKYRVAIAQH-
	Fca_m4m	HYTLGTVILLVGLTGILGNLMVIYTFCRSRGLRTPANMFIINLAVSDFFMSFTQAPVFFASSLHKRWLFGEAGCEFYAFCGALFGITSMITLMAIALDRYLVI----TH-PLA--TI-------------GV--VSKRRAALVLLGVWLYALAWSLPP-FFG-WSAYVPEGLLTSCSWDYMSFTPSVRAYTMLLFCFVFFLPLLVIVYCYIFIFRAIRETGQALQTFRACEGGGRSPRQ------RQRLQREWKMAKIELLVILLFVLSWAPYSIVALMAFA-GYAHV--LTPYMNSVPAVIAKASAIHNPIIYAITHPKYRMAIAQH-
	Dre_m4m	HYTIGAVILTVGITGMLGNFLVIYAFSRSRTLRTPANLFIINLAITDFLMCATQAPIFFTTSMHKRWIFGEKGCELYAFCGALFGICSMITLMVIAVDRYFVI----TR-PLA--SI-------------GV--LSQKRALLILLVAWVYSLGWSLPP-FFG-WSAYVPEGLLTSCTWDYMTFTPSVRAYTMLLFIFVFFIPLIVIIYCYFFIFRSIRTTNEAVGKINGDNK--RDSMK-----RFQRLKNEWKMAKIALIVILMYVISWSPYSTVALTAFA-GYSDF--LTPYMNSVPAVIAKASAIHNPIIYAITHPKYRLAIAKY-
	Gga_m4m	HYTIGTVILIVGITGTLGNFLVIYAFCRSRTLQKPANIFIINLAVSDFLMSITQSPVFFTNSLHKRWIFGEKGCELYAFCGALFGITSMITLMVIALDRYFVI----TK-PLA--SV-------------RV--MSKKKALIILVGVWLYSLAWSLPP-FFG-WSAYVPEGLLTSCSWDYMTFTPSVRAYTMLLFCFVFFIPLIAIIYSYVFIFEAIKKANKSVQTFGCKHG--NRELQ----KQYHRMKNEWKLAKIALIVILLYVISWSPYSVVALVAFA-GYSHV--LTPFMNSVPAVIAKASAIHNPIIYAITHPKYRTAIATY-
	Xla_m4x	LYTIGSFILIIGSVGIIGNMLVLYAFYRNKKLRTAPNYFIINLAISDFLMSATQAPVCFLSSLHREWILGDIGCNVYAFCGALFGITSMMTLLAISINRYIVI----TK-PLQ--SI-------------QW--SSKKRTSQIIVLVWMYSLMWSLAP-LLG-WSSYVPEGLRISCTWDYVTSTMSNRSYTMMLCCCVFFIPLIVISHCYLFMFLAIRSTGRNVQKLGSYGR--QSFLS-------QSMKNEWKMAKIAFVIIIVFVLSWSPYACVTLIAWA-GHGKS--LTPYSKTVPAVIAKASAIYNPIIYGIIHPKYRETIHKT-
	Gga_m4x	LYTVGTCVLVIGSIGIIGNLLVLYAFYSNKKLRTPQNFFIMNLAVSDFLMSASQAPICFINSLHREWILGDIGCDLYAFCGALFGITSMMTLLAISVDRYLVI----TK-PLR--SI-------------QW--TSKKRTIQIIAAVWLYSLGWSVAP-LLG-WSSYVPEGLMISCTWDYVTYSPANRSYTMILCCCVFFIPLIIILHCYLFMFLAIRSTGRDVQKLGSCSR--KSFLS-------QSMKNEWKLAKIAFVVIIVYVLSWSPYACVTLIAWA-GRGNT--LTPYSKSVPAVIAKASAIYNPIIYAIIHPRYRKTIHNA-
	Psi_m4x	LYTVGSCVLVIGSIGITGNLLVLYAFYSNKRLRTPANYFIMNLAASDFLMSATQAPICFLNSMHTEWILGDIGCNFYVFCGALFGITSMMTLLAISVDRYCVI----TK-PLQ--SI-------------KR--SSKKRSCIIIAFVWLYSLGWSVCP-LFG-WSSYIPEGLMISCTWDYVSYSPANRSYTMMLCCFVFFIPLIIIFHCYLFMFLAIRSTGRNVQKLGSTYN--RKSNV------SQSVKSEWKLAKIAFVAIVVFVLSWSPYACVTLIAWA-GYAKT--LNPYSKSVPAVIAKASAIYNPIIYAIIHPRYRRTIRSA-
	Dre_m4x	HYIVAFFVAVIGALGVIGNLLVMYAFFSNKKLRTPPNYFIMNLAVSDFLMAITQSPIFFINCMYKEWVFGEMGCKMYAFCGALFGITSMINLLAISIDRYIVI----TK-PLQ--AI-------------RW--TSGRRTLIIILVVWIYSLAWSLAP-LIG-WSSYIPEGLMTSCTWDYVTSTPANKSYTLMLCCFVFFIPLGIISYCYFFMFLAIRSASRDVEKLGSHVR--KTTLI-----QQQSIKTEWKLAKIAFVVIIVFVLSWSPYACVTLIAWA-GYSHV--LSPYSKAVPAVIAKASAIYNPFIYAIIRSKYRDTLAEK-
	Gmo_m4x	HYTVAFFVSVIGTLGVTGNALVQFAFYSNKKLRNP-NYFIMNQAASDFLMAFTQSPFFFINCLNREWIFGELGCKLYAFLGALFGITSMINLLAISLDRYMVI----TR-PLE--AM-------------KW--NSKRRTTIAILLVWLYSLAWSLAP-LVG-WSSYIPEGLRTSCTWDYVTYTASNRSYTMMLCCFVFFIPLAIISYCYLFMFLAIRKTSRDVERLGIQVR--KSTII-----RQKSIRTEWKLAKIAFVVIVVYVLSWSPYACVTMISWS-GHANI--LSPYSKTVPAVIAKASTIYNPFIYAIIHQKYRKTLADK-
	Had_o3	HYILGCLYICLMSVALIGNAIVIYIFSVSKSLRTPTNMFVIGLAMADLLMMS-KTPVFIYNCFHLGPVFGQLGCDIYAIVGTYSGIGSAFCNAVIAYDRYRVI----VH-PFS-----------------KSG-MTMTKAIAILVIVYLYITPFAILP-ALKIWSRFVPEGFLTSCSSDFYMQDFNGRSYIVGTWFFGWFIPVAAIIFFYAQIFLAVKDHEEKIKEQARKMN--VDSFR--SNEALKNSSAEVRIAKTAMCVVLLFLTSWVPYILVAFIAGF-SDPKLKRVTPVISMIPAMTIKGSACFDPFFYALSHPRYRLELQNK-
	Ppa_o3	HYMLGFFYICLMSIAVVGNAIVMYIFFSAKTLRTPTNMFVIGLAMADLLMMS-KTPVFIYNCFHLGPVFGQIGCDIYGIVGTYSGIGSAFCNAIIAYDRYRVI----VH-PFS-----------------KSG-MSITKAIAFLVIIYLYITPFAILP-ALKIWSRYVPEGFLTSCSADFFMQDFNGRSYIVGTWFFGWFIPVAAIVFFYVQIFLAVKDHEEKIKEQARKMN--VDSIR--SNEAVKNSSAEVRIAKTAMCVFLMFLSSWAPYILVAFITGF-SDPKLKRITPVISMVPAMTIKASACFDPFFYALSHPRYRLELQNR-
	Ame_bws_o	HIGLAIIYSMLLIMSLVGNCCVIWIFSTSKSLRTPSNMFIVSLAIFDIIMAF-EMPMLVISSFMERWEIG---CDVYSVFGSISGMGQAMTNAAIAFDRYRTI---SC--PID-----------------GR--LNSKQAAVIIAFTWFWVTPFTVLP-LLKVWGRYTTEGFLTTCSFDFLTDDEDTKVFVTCIFIWAYVIPLIFIILFYSRLLSSIRNHEKMLREQAKKMN--VKSLV---SNQDKERSAEVRIAKVAFTIFFLFLLAWTPYATVALIGVY-GNREL--LTPVSTMLPAVFAKTVSCIDPWIYAINHPRYRQELQKR-
	Dpu_uvs_o	HHLLGVLYIFFMIASCLGNGIVIYIFSTTKELKTPSNILILNLAICDFIMMI-KTPIFIVNSFNEGPVFGRLGCSIFGLLGAYVGPCSAVTNAAIAYDRYRCI----SD-PMG-----------------KR--WSKSQASLIVLGCWVYASPVSLLP-FTEIVNRFVPEGYLTSCTFDYMTDNLETKMFVFILWIWCWIMPLGVIIFSYGKITTQVMTHEARLKEQAKKMN--VESLR---SGANKDARNEIRVAKVGISLTTLFLLSWTPYFAIAFIGCY-GNRSL--LTPGLSMIPACTCKMAACVDPFVYAINHPKYRLELMKR-
	Dpu_bws_o	LYMIGFLYTIFMFCCVAGNGVVIWIFTNCKSLRTPSNMLVVNLAILDMLMML-KSPVMIINSYNEGPIWGKLGCDVFGLMGSYNGIGSAVNNAAIAYDRHRTI----SR-PLD-----------------GK--LSRKQVTLMIVAIWAWATPFSVMP-FLGIWGRYVPEGFLTTCTFDYMTEDASTRFFVGSIFVYSYVIPLAMLIFYYSKIVRSVGDHEKTLRDQAKKMN--VTSLR--SNRDQNEKSAEVRIAKVAIALATLFVFAWTPYAFVALTAAF-GNRSV--LTPLLSTVPACCCKLVSCINPWIYAINHPRYRMELQKK-
	Ame_uvs_o	HYLLALLYILFTFLALLGNGLVIWIFCAAKSLRTPSNMFVVNLAICDFFMMI-KTPIFIYNSFNTGFALGNLGCQIFAVIGSLTGIGAAITNAAIAYDRYSTI----AR-PLD-----------------GK--LSRGQVILFIVLIWTYTIPWALMP-VMGVWGRFVPEGFLTSCSFDYLTDTNEIRIFVATIFTFSYCIPMILIIYYYSQIVSHVVNHEKALREQAKKMN--VDSLR--SNANTSSQSAEIRIAKAAITICFLYVLSWTPYGVMSMIGAF-GNKAL--LTPGVTMIPACTCKAVACLDPYVYAISHPKYRLELQKR-
	Dme_rh_3	NYLLGTLYIFFTLMSMLGNGLVIWVFSAAKSLRTPSNILVINLAFCDFMMMV-KTPIFIYNSFHQGYALGHLGCQIFGIIGSYTGIAAGATNAFIAYDRFNVI----TR-PME-----------------GK--MTHGKAIAMIIFIYMYATPWVVAC-YTETWGRFVPEGYLTSCTFDYLTDNFDTRLFVACIFFFSFVCPTTMITYYYSQIVGHVFSHEKALRDQAKKMN--VESLR--SNVDKNKETAEIRIAKAAITICFLFFCSWTPYGVMSLIGAF-GDKTL--LTPGATMIPACACKMVACIDPFVYAISHPRYRMELQKR-
	Alme_rh	-------------MS------------ASKK-------------------------------------------------------------------------------------------------------MSHRKAFIMIIFVWIWSTIWAIGP-IFG-WGSYQLEGVLCNCSFDYITRDASTRSNIVCMYIFAFMFPIVVIFFCYFNIVMSVSNHEKEMAAMAKRLN--AKELR----KAQAGASAEMKLAKISIVIVTQFLLSWSPYAIVALLAQF-GPLEW--VTPYAAQLPVMFAKASAIHNPMIYSVSHPKFREAIASN-
	Asu_rh	YYSLGIFIAICGIIGCAGNGIVIYLFTKTKSLQTPANMFIINLAFSDFTFSLVGFPMMTISCFLKHWVFGQAACKVYGLIGGIFGLTSIMTMTMISIDRYNVI----RR-PMS--AS-------------KK--MSHRKAFIMIVFVWIWSTIWAIGP-IFG-WGAYQLEGVLCNCSFDYITRDASTRSNIVCMYIFAFMFPIVVIFFCYFNIVMSVSNHEKEMAAMAKRLN--AKELR----KAQAGASAEMKLAKISIVIVTQSLLSWSPYAIVALLAQF-GPIEW--VTPYAAQLPVMFAKASAIHNPMIYSVSHPKFREAIASN-
	Ame_lws_o	HGILGFVIGMLGFVSVMGNGMVVYIFLSTKSLRTPSNLFVINLAISDFLMMFCMSPPMVINCYYETWVLGPLFCQIYAMLGSLFGCGSIWTMTMIAFDRYNVI----VK-GLS-----------------GKP-LSINGALIRIIAIWLFSLGWTIAP-MFG-WNRYVPEGNMTACGTDYFNRGLLSASYLVCYGIWVYFVPLFLIIYSYWFIIQAVAAHEKNMREQAKKMN--VASLR---SSENQNTSAECKLAKVALMTISLWFMAWTPYLVINFSGIF-NLVK---ISPLFTIWGSLFAKANAVYNPIVYGISHPKYRAALFAK-
	Had_o2	HSLLGIAMIILGIVSVIGNGMVIYLMSTTKSLKTPTNMLIVNLAFSDFCMMAFMMPTMAANCFAETWILGPLMCEIYGMAGSLFGCVSIWSMVMIAFDRYNVI----VR-GMS--A--------------EP--LTTKKAAAQIFFIWTWATTWTLFP-FFG-WSRYVPEGNMTSCTVDYLTEDLKSSSYVLIYGCAVYFTPLFTLIYNYTFIVRSVSIHENNLREQAKKMN--VSSLR--ANADQQKQSAECRLAKIALMTVGLWFIAWTPYLSIAWSGIF-SSRKH--LTPLATIWGAVFAKAVAVYNPIVYGISHPKYRAALFEK-
	Ppa_o2	HSLLGIAMILLGIVSVIGNGMVMYLMNTTKSLKTPTNMLIVNLAFSDFCMMAFMMPTMAANCFAETWILGPFMCEIYGMAGSLFGCVSIWSMVMIAFDRYNVI----VR-GMN--A--------------EP--LTTKKAAAQIFLIWAWAIMWTVLP-FFG-WSRYVPEGNMTSCTVDYLSEDLKSSSYVLIYGCAVYFIPLFTLIYNYTFIVRAVSIHEDNLREQAKKMN--VTSLR--ANADQQKQSAECRLAKIALMTVGLWFIAWTPYLCIAWSGIF-SSRKH--LTPLATIWGAVFAKAVAVYNPIVYGISHPKYRAALFQK-
	Had_o1	HYILGMLIIVIGIISVSGNGVVMYLMMTVKNLRTPGNFLVLNLALSDFGMLFFMMPTMSINCFAETWVIGPFMCELYGMIGSLFGSASIWSLVMITLDRYNVI----VK-GMA-----------------GKP-LTKVGALLRMLFVWIWSLGWTIAP-MYG-WSRYVPEGSMTSCTIDYIDTAINPMSYLIAYAIFVYFVPLFIIIYCYAFIVMQVAAHEKSLREQAKKMN--IKSLR--SNEDNKKASAEFRLAKVAFMTICCWFMAWTPYLTLSFLGIF-SDRTW--LTPMTSVWGAIFAKASACYNPIVYGISHPKYRAALHDK-
	Ppa_o1	HYLLGITIILIGIISVSGNSIVIYLMLSVKSLRTPANFLVTSLAVSDGGMLAFMAPTMPINCFAQTWVLGPFMCELYGMVGSLFGSASIWNMVMITLDRYNVI----VR-GMS-----------------GKP-LTKVGALLRIIFVWVWSLGWTIAP-MYG-WSSYAPEGSMTGCTVDYLHTDISTMSYLIVYAIFVYFVPLFIIIYCYTYIVMQVAAHEKSLREQAKKMN--IKSLR--SNEDNKKASAEFRLAKVALMTICLWFMAWTPYLILSLLGIF-SDREW--LTPLTSIWGAVFAKAASAYNPIVYGISHPKYRAALHEK-
	Ohi_oo	HFIFGLSICVLGLFSVIGNFAVMWVFSGIKGLRTPSNLFIINLAFSDFMMMATNFPIYVYNSYRTQWSFGSLVCEIYGFCGAFFGTLSIMTMAVISIDRYYVI----VK-PFV--VM-------------RK--MNHTRASGIIAGVWIYVLAWCLPP-FIG-WNAYVVEGFLTTCSFDYLSQDLFNRAFVFGLFIGAYAFPLAVIVYCYFYIVKEVAKHEAEFKKKAKEMN--VASLR--GNEEFMKKRREIKTAKIALSIIFLWVFAWTPYAAVALMGVF-TDQSK--ITPLLSQLPAVFAKTASVYNPLVYAISHPKFRAGLRKK-
	Pta_oo	HFIFGLSVCVLGIFSVIGNFSVMWVFSGIKGLRTPSNLFIINLAFSDFMMMATNFPIYVYNSYKTQWSFGSLVCEIYGFCGAFFGTLSIVTMAVISVDRYYVI----VK-PFV--VM-------------RK--MNHTRASGIIAGVWIYVLAWCLPP-FLG-WNAYVVEGFLTTCSFDYLSQDLFNRAFVFGLFIGAYAFPLSVIVYCYFYIVKEVAKHEAEFKKKAKEMN--VASLR--GNEEFMKKRREIKTAKIALSIIFLWVFAWTPYAAVALMGVF-TDQSK--ITPLLSQLPAVFAKTASVYNPLVYAISHPKFRAGLRKK-
	Eka_oo	HFIFGLSICVLGIFSVIGNFSVMWVFSGIKALRTPSNLFIINLAFSDFMMMATNFPIYVYNSYKTQWAFGSLVCEIYGFCGAFFGTLSIVTMAVISVDRYYVI----VK-PFV--VM-------------RK--MNHTRASGIIAGVWIYVLAWCIPP-FLG-WNAYVVEGFLTTCSFDYLSQDIFNRAFVFGLFIGAYAFPLSVIVYCYFYIVKEVAKHEAEFKKKAKEMN--VASLR--GNEEFMKKRREIKTAKIALSIIFLWIFAWTPYAAVALMGVF-TDQSK--ITPLLSQLPAVFAKTASVYNPLVYAISHPKFRAGLRKK-
	Ero_oo	HFIFGLSICVLGIFSVIGNFSVMWVFSGIKGLRTPSNLFIINLAFSDFMMMATNFPIYVYNSYQTQWAFGSLVCEIYGFCGAFFGTLSIVTMAVISVDRYYVI----VK-PFV--VM-------------RK--MNHTRASGIIAGVWIYVLAWCIPP-FLG-WNAYVVEGFLTTCSFDYLSQDIFNRAFVFGLFIGAYAFPLAVIVYCYFYIVKEVAKHEAEFKKKAKEMN--VASLR--GNEEFMKKRREIKTAKIALSIIFLWVFAWTPYAAVALMGVF-TDQSK--ITPLLSQLPAVFAKTASVYNPLVYAISHPKFRAGLRKK-
	Esp_oo	HFIFGLCICFLGILSVVGNFFVMWIFAGTKSLRTPSNIFVINLAFSDFMMMATNFPIYVYNSYFKYWALGPFVCEIYGFCGAFFGTLSIVTMAVISVDRYYVI----VK-PFI--VM-------------RK--MNRNRAIAIIASVWIYVLAWCLPP-FFG-WNAYVPEGFLTTCSFDSLSEGFYNRAFVFGLFMGAYVLPLTIILYCYFYIFKEVAKHEAEFKKKAKEMN--VASLR--GNEEFMKKRREIKTAKIALTIIFLWIFAWTPYAVVALMGIF-TDHSK--ITPLVSNLPAVFAKTASVYNPIVYAISHPKFRSALRKK-
	Eis_oo	HFIFGLSICFLGILSVIGNFLVMWIFGGTKGLRTPSNIFVINLAFSDFMMMATNFPVYVYNSYYQHWALGSFICEIYGFCGAFFGTLSIVTMAVISIDRYYVI----VK-PFV--VM-------------RK--MNHTKATFIVAGVWIYVLAWCLPP-FFG-WNAYVPEGFLTTCSFDSLSDGFYNKAFVFGLFLGAYALPLSIILYCYFYIFKEVAKHEAEFKRKAKEMN--VASLR--GNEEFMKKRREIKTAKIAFSIIFLWIFAWTPYAVVALMGVF-TDHSK--ITPLVSNLPAVFAKTAAVYNPIVYAISHPKFRSALRKK-
	Csa_po	HVIVGSYLVLIGVLGTIGNGLVLVTFLRFRVLVTPTSLLLINLAISDLGLILFGFPFSSSSSFSGRWLFGDGGCQWYAFMGFLFGSAHIGTLTILALDRYLIA----CRISLR-----------------GK--LTYRRYTQMLSAVWAYAMFWSLMP-LIG-WGRYGLEPSVTTCTIDWQHNDSSYKSFIIVYFVLGFLVPFAIIAVCYCAIARRARRKVKERAVV------------------RDQWTNERNVTLMSFILIVAFVVAWSPYAVLCLWTIF-APPST--APPFLTLIPPLFAKSSTVLNPLIYFLTNPKLRAAILST-
	Had_po	HTIVGTYLIIIGILGTLGNGLVLVTFLRFRVLVTPTTLLLVNLAVSDLGLILFGFPFSASSSLSAKWIFGEGGCQWYAFMGFLFGSAHIGTLALLALDRYLIA----CRISLR-----------------GK--LTFKRYTQMITVVWTYAFFWALMP-LLG-WGRYGLEPSVTTCTIDWQHNDSSYKSFLIVYFVLGFMVPFAIIAVSYIAIARRVGKKSKE-RPVVRDL-----------------WTNERSVTLMAFILIVTFFVAWSPYAVLCLWTIF-AEPNT--VPPFLTLIPPLFAKSSTVVNPLIYFLSNPKLRTAILST-
	Mmu__po	HSVIAAYLIVAGITSILSNVVVLGIFIKYKELRTPTNAVIINLAFTDIGVSSIGYPMSAASDLHGSWKFGHAGCQIYAGLNIFFGMVSIGLLTVVAMDRYLTI---SC--PDV-----------------GRR-MTTNTYLSMILGAWINGLFWALMP-IIG-WASYAPDPTGATCTINWRNNDTSFVSYTMMVIVVNFIVPLTVMFYCYYHVSRSLRLYAAS--DCTAHLH--------------RDWADQADVTKMSVIMILMFLLAWSPYSIVCLWACF-GNPKK--IPPSMAIIAPLFAKSSTFYNPCIYVAAHKKFRKAMLAM-
	Ocu_po	HNIVATYLILAGMISILSNLIVLGIFIKYKELRTPTNAIIINLAFTDIGVSSIGYPMSAASDLHGSWKFGYAGCQIYAGLNIFFGMASIGLLTVVAMDRYLTI----CH-PDV-----------------GRR-MTTRTYLGLILGAWVNGLFWALMP-IAG-WASYAPDPTGATCTINWRKNDTSFVSFTMAVIAINFVVPLTVMFYCYYHVTQSIKQHRAS--DCTEYLN--------------RDWSDQVDVTKMSVIMIFMFLVAWSPYSIVCLWASF-GDPKK--IPPAMAIIAPLFAKSSTFYNPCIYVAANKRFRRAMFAM-
	Hsa_po	HNIVATYLIMAGMISIISNIIVLGIFIKYKELRTPTNAIIINLAVTDIGVSSIGYPMSAASDLYGSWKFGYAGCQVYAGLNIFFGMASIGLLTVVAVDRYLTI----CL-PDV-----------------GRR-MTTNTYIGLILGAWINGLFWALMP-IIG-WASYAPDPTGATCTINWRKNDRSFVSYTMTVIAINFIVPLTVMFYCYYHVTLSIKHHTTS--DCTESLN--------------RDWSDQIDVTKMSVIMICMFLVAWSPYSIVCLWASF-GDPKK--IPPPMAIIAPLFAKSSTFYNPCIYVVANKKFRRAMLAM-
	Sbo_po	HNIVATYLIMAGMISILSNIIVLGIFMKYKELRTPTNAIIINLAVTDVGVSSIGYPMSAASDLYGSWKFGYAGCQVYAGLNIFFGMASIGLLTVVAVDRYLTI----CL-PDI-----------------GRR-MTTNTYIVMILGAWINGLFWALMP-IIG-WASYAPDPTGATCTINWRKNDRSFVSYTMAVIAINFIVPLTVMFYCYYHVTLSIKHHTTS--DCTESLN--------------RDWSDQIDVTKMSVIMICMFLVAWSPYSIVCLWASF-GDPKK--IPPALAIIAPLFAKSSTFYNPCIYVVANKKFRRAMLAM-
	Csa_co	YSLAAVALFGIMIFGCISNLIVIVVIGGTNRLRTPMNSILLNLSVSDFIISAFGTPLSFASALNNKWIFGETLCKLYAFMMTLTGMTSIGTLTAIAIERYIII----SR-SLY-----------------GQT-LPANSSIVVIIMIWIYSLIQALPP-LFG-WNRYIVEHPGIACSLDWQTPDYGHNAFIAYIFILGYILPVFIMSYSYIKVIWILKRCSKCHERS-------------------RAAKAEAKVTYMAIAMIICTVSAWTPYAVVSLMVSL-GYGNH--IGPVSSVCPAIFAKTSVIYNPIIYYFFNSQIREVIVSK-
	Bta_rh	FSMLAAYMFLLIMLGFPINFLTLYVTVQHKKLRTPLNYILLNLAVADLFMVFGGFTTTLYTSLHGYFVFGPTGCNLEGFFATLGGEIALWSLVVLAIERYVVV----CK-PMS-----------------NFR-FGENHAIMGVAFTWVMALACAAPP-LVG-WSRYIPEGMQCSCGIDYYTEETNNESFVIYMFVVHFIIPLIVIFFCYGQLVFTVKEAAAQQQESA------------------TTQKAEKEVTRMVIIMVIAFLICWLPYAGVAFYIFT-HQGSD--FGPIFMTIPAFFAKTSAVYNPVIYIMMNKQFRNCMVTT-
	Xla_greeno	FMSISAFMLFTIIFGFPLNLLTIICTVKYKKLRSHLNYILVNLAVANLIVICFGSTTAFYSFSQMYFSLGTLACKIEGFTATLGGIIGLWSLAVVAFERFLVI----CK-PMG-----------------NFT-FRESHAVLGCILTWVIGLVAAIPP-LLG-WSRYIPEGLQCSCGPDWYTNKWNNESYVLFLFCFCFGFPLAIIVFSYGRLLLALHAVAKQQEQSA------------------TTQKAEREVTRMVIVMVVGFLVCWLPYASFALWAVT-HRGEL--FDLRMSSVPSVFSKASTVYNPFIYIFMNRQFRSCMMKM-
	Xsi_bws_o	FTLQALFMGAVFLFGAPLNLIVLVVTMKYKKLRQPLNYILVNIAVGGFLMCIFIFPVFISSS-KGYFFLGKVACNIDAFIGTVSGLVTGWSLAFLAFERYIVI----CK-PMG-----------------NFT-FSSSHAMAVVICTWIIGIGVSVPP-FFG-WSRYMPEGLQCSCGPDWYTVGTKYRSYTWFIFIFCFVMPLTMICFSYGRLLGALRAVAAQQQESA------------------STQKAEREVSRMVVVMVGSFCLCYVPYAAMAMYMVT-NRDHG--LDLRLVTIPAFFSKSACVYNPIIYSFMNKQFRGCIMET-
	Ust_pariet	YGVLAFLMFLNALFSIFNNSLVIAVTLKNPQLRNPINIFILNLSFSDLMMSLCGTTIVIATNYYGYFYLGRKFCIFQGFAVNYFGIVSLWSLTILAYERYNVV----CQ-PLG-----------------TLQ-MSTKRGYQLLGFIWVFCLFWAVVP-LFG-WSSYGPEGVQTSCSIGWEERSWSNYSYLIVYFLSCFFIPVLIIGFSYGNVIRSLHGLNKKVEQLGGKSS----------------PEEEFRAVIMVLVMVVAFLICWLPYTVFALIVVF-NPALN--ISPLAATIPTYLSKTSPVYNPIIYIFLNKQFRDCAVEF-
	Xtr_pariet	YSILSFLMFLNAVFSICNNAIVILVTLKHPQLRNPINIFILNLSFSDLMMALCGTTIVVSTNYHGYFYLGKQFCIFQGFAVNYFGIVSLWSLTLLAYERYNVV----CE-PIG--A--------------LK--LSTKRGYQGLVFIWLFCLFWAIAP-LFG-WSSYGPEGVQTSCSIGWEERSWSNYSYIISYFLTCFIIPVGIIGFSYGSILRSLHQLNRKIEQQGGKTN----------------PREEKRVVIMVLFMVLAFLICWLPYTVFALIVVI-NPQLY--ISPLAATLPTYFAKTSPVYNPIIYIFLNKQFRTYAVQC-
	Xla_VA_o	FQLLAALMFVVTSLSIAENFIVILVTVKFKQLRQPLNYIIVNLSMADFLVSIIGGTISIATNSRGYFYLGSWACVLEGFAVTFFGIVALWSLSVLAFERYVVI----CR-PLG-----------------NLR-LQGKHSAFAIIFVWVFSFVWTIPP-TMG-WSSYTTSKIGTTCEPNWYSGEMRDQTYIITFLTTCFILPLLVIFVSYGKLMRKLRKVSDTQGRLG------------------STRKPEREVTRMVVIMILAFLICWTPYAAFSILATA-HPNID--LDPRLSAIPAFFAKTASMYNPIIYVYMNKQFRRCLYQM-
	Cca_VA_o	YRVLAALMFVVTSVSLCENFTVMLVTFRFKQLRQPLNYIIVNLSLADFLVSLSGGTISFLTNFHGYFFLGRWACVLEGFAVTFFGIVALWSLAVLAFERFFVI----CR-PLG-----------------NIR-LRGKHAALGLLFVWSFSFVWTIPP-VLG-WSSYTVSKIGTTCEPNWYSGNFQDHTFIITFFTTCFIFPLAVIIVCYCKLLRKLRKVSNTHGRLG------------------NARKPERQVTRMVVVMIVAFMVAWTPYAAFSIVVTA-LPSIH--LDPRLAAAPAFFSKTAAVYNPIIYVFMNKQFRKCVVQL-
	Gga_VA_o	FRLVAAVMFVVTSLSLAENLAVILVTFKFKQLRQPVNYVIVNLSVADFLVSLTGGTISFLANLKGYFYMGHWACVLEGFAVTFFGIVALWSLALLAFERYIVI----CR-PVG-----------------NMR-LRGKHAAQGIAFVWTFSFIWTIPP-TMG-WSSYTTSKIGTTCEPNWYSGAYNDRSYIIAFFTTCFIVPLLVILVSYGKLLQKLRKVSNTQGRL------------------RTARKPERQVTRMVVVMIIAFLICWMPYAVFSILATA-YPSIE--LDPHLAAIPAFFSKTATVYNPIIYVFMNKQVLYVLKVS-
	Omy_parapi	----AVIIGVFSVSGVCMNVLVIMVTMRHRKLRQPLNYALVNLAVADLGCALFGLPTMVTNAM-GYFSMGRLGCVLEGFAVAFFGIAGLCSVAVIAVDRYVVV----CR-PMG-----------------AVM-FQTRHAVGGVVLSWVWSFLWNTPP-LFG-WGSFELEGVRTSCSPNWYSREPGNMSYIILYFLLCFAIPFSIIMVSYARILFTLHQVSKLKVLEGNSTT-----------------RVEIQVVRMVVVMVMAFLLSWLPYAAFALSVIL-DPSLH--INPLIATVPMYLAKSSTVYNPIIYVF-------------
	Xtr_parapi	----ALIMAVFCAAALFLNVTVIVVTFKYRQLRHPINYSLVNLAIADLGVTVLGGALTVETNAVGYFNLGRVGCVIEGFAVAFFGIAALCTIAVIALDRVFVV----CK-PMG--T--------------LT--FTPKQALAGIAASWIWSLIWNTPP-LFG-WGSYELEGVMTSCAPNWYSADPVNMSYIVCYFSFCFAIPFLIIVGSYGYLMWTLRQVAKLGVAEGGTTS-----------------KAEVQVSRMVIVMILAFLVCWLPYAAFAMTVVA-NPGMH--IDPIIATVPMYLTKTSTVYNPIIYIF-------------
	Dpu_pto3	YQMAAGYLFFICVIGLILNTIVVIVLLNDPKKMTPLNWMLLNLACSDGIIAGFGAPISAAAAFHCGWPFSHELCVVYAMIVSTTGIASITTLSALAMLRCKLVVQKHVH-PPNRISAFTNH---------SVR-LQRHQAALLLTLIWSYSLAVTCPP-LFG-WGHYDREAGHISCSVNWELKVVNNRSYIFYVFAMGQLVPSVVVVVSYFSILHVVRKKTR------------------------RRDAAEKRSTVMVAVMIGAFIITWTPYSILALVEFF-SDEQT--VSPVWATVPCIFAKTAVVLNPIIYGFLNTQFRLTWEKF-
	Dpu_pto1	YKSAAGYLLFISVMGLALNIIVVLVLLSDQQKMTPLNWMLLNLACCDGISAGFGAPISIAAAFHSGWPFSQELCAAYAMIISTAGIGSITTLSALAILRCKIV----VS-AFT--TR-------------SVR-LGCHKAALLLSLIWSYVLLVTCPP-IFG-WGQYDREPAHISCSVNWELQIGSNRSYIFYMFTFGLIVPTVVIFVCYSNILREVRKSEA----------------------------AEKRSTVMVAVMIGAFLIAWTPYSILALTETFYGNSS---ISPVLATVPSLLAKTSSVLNPIIYGFLNTQFKLAWKKM-
	Dpu_pto6	YQLAAGYLIFISVLGLFMNIVVVLVIINDPQ-KSPLNWMLLNLACSDGMIAGFGTPISAAAALQYNWPFSDELCVAYAMIMSTAGIGSITTLTALALWRCQLV--VYC--PAKRSGAFANHHSGGGGGGSAK--LGRVQAAVLLTLIWAYALAVTCPP-LFG-WGRYDREAAHISCSVNWESKMANNRSYILYMFTFGLFVPMVVIICSYVSILRVVRKKMEQKK---------------------GNDAAEKRVTVMVACMVGAFLAAWTPYSILALFETFGGPRQVGAISPAFATIPSLFAKTSAVLNPLIYGLLNTQFRLAWDK--
	Dpu_pto9	YRLTAAYLLLISVLGLIMNVVVVIVILNDSQRMTPLNWMLLNLACSDGAIAGFGTPISTAAALEFGWPFSQELCVAYAMIMSTAGIGSITTLTALAIWRCQLV---VCC-PAKRKSAFTNHS--------GR--LGCRQGVILLVIIWIYALAITCPP-LFG-WGRYDREAAHISCSVNWESKTNNNRSYILYMFCMGLVVPLAVIIISYVRILRVVQKQSGNVHRH-------------------RRDAAEKRVTMMVACMIAAFMAAWTPYSILALFETFLSYVGT--ISPAFATIPSLFAKTSAVLNPLIYGLLNTQFRLAWERFS
	Dpu_pto7	YQLAAGYLIFISVLGLFMNIVVVLVIINDPQKMTSLNWMLLNLACSDGLIAGFGTPISAAAALQYNWPFSDELCVAYAMIMSTAGIGSITTLTALALWRCQLV--VYC--PAKRSGAFANHHSGGGGGGSAK--LGRVQAAVLLTLIWAYALAVTCPP-LFG-WGRYDREAAHISCSVNWESKMANNRSYILYMFAFGLFVPFLVIVVSYVSILRVVKKRSSN------------------------SDAAEKRVTVMVACMVGAFLAAWTPYSILALFETFIGEVGA--ISPAFATIPSLFAKSSAVFNPLIYGLLNTQFRSAWEKF-
	Dpu_pto4	YWSASAYLLFISIAGLFMNIVVVVIILNDSQKMTPLNWMLLNLACSDGAIAGFGTPISAAAALKFTWPFSHELCVAYAMIMSTAGIGSITTLTVLALWRCQHV--VWC--PTNRNSNFTDPN--------GR--LDRRQGALLLTFIWTYTLIVTCPP-LFG-WGRYDREAAHISCSVNWESKMDNNRSYILYMFAMGLFIPLMAIFVSYISILLFIHKTSNN------------------------SDTVEKRVTFMVAVMIGAFLTAWTPYSIMALVETFTGDAGT--ISPAVATVPSLFAKTSAVLNPLIYGL-------------
	Dpu_pto8	YQSAAAYLIFISVLGLFMNIVVVLVIVSDPQRMTPLNWMLLNLACSDGTIAGFGTTISTAAALKFGWPFSDELCVAYAMIMSTAGIGSITTLTALALWRCQLV--VYC--PAKRSGAFANHHSGGGGGGGSAK-LGRVQAAVLLTLIWSYALAVTCPP-LFG-WGRYDREAAHISCSVNWESKMANNRSYILYMFTFGLFVPMVVIISSYVSILRVVKKSNSD--------------------------AAEKRVTVMVACMVGAFLAAWTPYSILALFETFIGEDDVGAISPAFATIPSLFAKTSAVLNPLIYGLLNTQFRSAWDKFV
	Hpu_ence	YNYLTVYTGFLTIFGILNNGIVMVLFARFPSLRHPINSFLFNVSLSDLIISCLASPFTFASNFAGRWLFGDLGCTIYAFLVFVAGTEQIVILAALSIQRCMLV----VR-PFT-----------------AQK-MTHRWALFFISLTWIYSLIICLPP-LFG-WNHYTYEGPGTACSVAWNSPLPGDTSYIIFIFVMVLVIPFGIIIFCYGLLVYAVKKISRTQAALS------------------SEAKADRKVSKMIFIMILFFLIAWTPYTGFSLYVTF-KKNVV--ITPLAGTFPPFFAKLCTIHNPIIYFLLNKQFKDALIQL-
	Dre_ence	YKLLTFTIGSIGVLGFCNNIIVIILYSRYKRLRTPTNLLIVNISVSDLLVSLTGVNFTFVSCVKRRWVFNSATCVWDGFSNSLFGIVSIMTLSGLAYERYIRV----VH-AKV---------------------VDFPWAWRAITHIWLYSLAWTGAP-LLG-WNRYTLEVHQLGCSLDWASKDPNDASFILFFLLGCFFVPVGVMVYCYGNILYTVKMLRSIQDLQTVQTI--------------KILRYEKKVAVMFLMMISCFLVCWTPYAVVSMLEAF-GKKSV--VSPTVAIIPSLFAKSSTAYNPVIYAFMSRKFRRCMLQM-
	Mmu_ence	YERLALLLGCLALLGVGGNLLVLLLYSKFPRLRTPTHLFLVNLSLGDLLVSLFGVTFTFASCLRNGWVWDAVGCAWDGFSGSLFGFVSITTLTVLAYERYIRV----VH-ARV---------------------INFSWAWRAITYIWLYSLAWAGAP-LLG-WNRYILDIHGLGCTVDWRSKDANDSSFVLFLFLGCLVVPVGIIAHCYGHILYSVRMLRCVEDLQTIQVI--------------KMLRYEKKVAKMCFLMAFVFLTCWMPYIVTRFLVVN-GYGHL--VTPTVSIVSYLFAKSSTVYNPVIYIFMNRKFRRSLLQL-
	Hsa_o3	YERLALLLGSIGLLGVGNNLLVLVLYYKFQRLRTPTHLLLVNISLSDLLVSLFGVTFTFVSCLRNGWVWDTVGCVWDGFSGSLFGIVSIATLTVLAYERYIRV----VH-A-------------------RV--INFSWAWRAITYIWLYSLAWAGAP-LLG-WNRYILDVHGLGCTVDWKSKDANDSSFVLFLFLGCLVVPLGVIAHCYGHILYSIRMLRCVEDLQTIQVI--------------KILKYEKKLAKMCFLMIFTFLVCWMPYIVICFLVVN-GHGHL--VTPTISIVSYLFAKSNTVYNPVIYVFMIRKFRRSLLQL-
	Hsa_ence	YERLALLLGSIGLLGVGNNLLVLVLYYKFQRLRTPTHLLLVNISLSDLLVSLFGVTFTFVSCLRNGWVWDTVGCVWDGFSGSLFGIVSIATLTVLAYERYIRV----VH-A-------------------RV--INFSWAWRAITYIWLYSLAWAGAP-LLG-WNRYILDVHGLGCTVDWKSKDANDSSFVLFLFLGCLVVPLGVIAHCYGHILYSIRMLRCVEDLQTIQVI--------------KILKYEKKLAKMCFLMIFTFLVCWMPYIVICFLVVN-GHGHL--VTPTISIVSYLFAKSNTVYNPVIYVFMIRKFRRSLLQL-
	Dre_TMT_o	-----------------NNLLVLVLFGRYKVLRSPINFLLVNICLSDLLVCVLGTPFSFAASTQGRWLIGDTGCVWYGFANSLLGIVSPISLAVLSYERYCTM----MG-STE--A--------------DA--TNYKKVIGGVLMSWIYSLIWTLPP-LFG-WSRYGPEGPGTTCSVDWTTKTANNISYIICLFIFCLIVPFLVIIFCYGKLLHAIKQVSSVNTSVS--------------------RKREHRVLLMVITMVVFYLLCWLPYGIMALLATF-GAPGL--VTAEASIVPSILAKSSTVINPVIYIFMNKQ---------
	Tru_TMT_o	NLVVSVFLGFIGTFGLVNNLLVLVLFCRYKMLRSPINLLLMNISISDLLVCVLGTPFSFAASTQGRWLIGEAGCVWYGFANSLFGVVSLISLAVLSFERYSTM----MT-PTE--A--------------DP--SNYCKVCLGITLSWVYSLVWTVPP-LFG-WSSYGPEGPGTTCSVNWTAKTTNSISYIICLFVFCLIVPFLVIVFCYGKLLCAIRQVS--GINAS------------------TSRKREQRVLCMVVIMVICYLLCWLPYGVVALLATF-GPPDL--VTPEASIIPSVLAKSSTVINPIIYVFMNKQ---------
	Eka_co	FIGAAVVLFLIGFFGFFHNLFVIMLVVKNKSLQTPMNFLLMNQSVSDMLVSLFGNPFTFISAVFRRWLFGPWGCVWYGFAMSLKSIASITNLAFISFERYIVI----SK-PFA-----------------AAK-INFRVSAIGIAGIYLYSFAVTAPP-LFG-WNSYIQEA-QISCSMDWLTRTPNNVSYIMYLFTFGLIIPLLIILISYIQVVTTIKTLARQ---QAGQIS--------------TAAKAEKQVAQMVVIMISLFLFAWSPYTVLALLVSF-TGQDI--PAP-VAIIPAIIAKSSVVYNPIIYVAMNKQFRHAFIIW-
	Ame_pto	YIGAAIALGFIGFFGFTANLLVAIVIVKDAQLWTPVNVILFNLVFGDFLVSIFGNPVAMVSAATGGWYWGYKMCLWYAWFMSTLGFASIGNLTVMAVERWLLV----AR-PM------------------QA--LSIRHAVILASFVWIYALSLSLPP-LFG-WGSYGPEAGNVSCSVSWEVHDPVTNSYIGFLFVLGLIVPVFTIVSSYAAIVLTLKKVRKRAGASG---------------------RREAKITKMVALMITAFLLAWSPYAALAIAAQY-FNAK---PSATVAVLPALLAKSSICYNPIIYAGLNNQFSRFLKKI-
	Tca_co	YIAAAVVLFCIGFFGFSLNLTVIIFMLKERQLWSPLNIILFNLVVSDFLVSVLGNPWTFFSAINYGWIFGETGCTIYGFIMSLLGITSITTLTVLAFERYLLI----AR-PF------------------RNNALNFHSAALSVFSIWLYSLSLTIPP-LIG-WGEYVHEAANLSCSVNWEEKSPNSTSYILYLFAFGLFLPLVIITFSYVNIILTMRRNA------AFRVG--------------QVSKAENKVAYMIFIMIIAFLTAWSPYAIMALIVQF-GDAAL--VTPGMAVIPALLAKSSICYNPVIYIGLNAQFQQAWMQK-
;
end;
Alignment additional figure 3
#NEXUS
begin taxa;
	dimensions ntax=40;
	taxlabels
	Bta_rh[&Created=Tue Dec 18 14:46:24 CET 2012,Modified=Wed Jun 26 09:41:58 CEST 2013,"Filename (importedFrom)"="Clipboard Text -4.tmp",description="rhodopsin [Bos taurus]",Topology="linear","Path (importedFrom)"="C:\Geneious 6.0 Data\temp","Original Location"="LocalDocuments/opsin/revised version run/r opsin run","Molecule Type"="AA"]
	Dpu_ao7[&"Genetic Code"="Standard",Topology="linear","Molecule Type"="AA",GID="321473063",Created=Fri Feb 04 00:00:00 CET 2011,Modified=Wed Jun 26 11:04:26 CEST 2013,description="arthropsin7 [Daphnia pulex]","Common Name"="common water flea",Taxonomy="Eukaryota; Metazoa; Ecdysozoa; Arthropoda; Crustacea; Branchiopoda; Diplostraca; Cladocera; Anomopoda; Daphniidae; Daphnia",Accession="EFX84031","O…
	Dpu_ao6[&"Genetic Code"="Standard",Topology="linear","Molecule Type"="AA",GID="321473282",Created=Fri Feb 04 00:00:00 CET 2011,Modified=Wed Jun 26 11:04:17 CEST 2013,description="arthropsin6 [Daphnia pulex]","Common Name"="common water flea",Taxonomy="Eukaryota; Metazoa; Ecdysozoa; Arthropoda; Crustacea; Branchiopoda; Diplostraca; Cladocera; Anomopoda; Daphniidae; Daphnia",Accession="EFX84250","O…
	Dpu_ao8[&"Genetic Code"="Standard",Topology="linear","Molecule Type"="AA",GID="321473064",Created=Fri Feb 04 00:00:00 CET 2011,Modified=Wed Jun 26 11:04:33 CEST 2013,description="arthropsin8 [Daphnia pulex]","Common Name"="common water flea",Taxonomy="Eukaryota; Metazoa; Ecdysozoa; Arthropoda; Crustacea; Branchiopoda; Diplostraca; Cladocera; Anomopoda; Daphniidae; Daphnia",Accession="EFX84032","O…
	Dpu_ao3[&"Genetic Code"="Standard",Topology="linear","Molecule Type"="AA",GID="321472650",Created=Fri Feb 04 00:00:00 CET 2011,Modified=Wed Jun 26 11:03:57 CEST 2013,description="arthropsin3 [Daphnia pulex]","Common Name"="common water flea",Taxonomy="Eukaryota; Metazoa; Ecdysozoa; Arthropoda; Crustacea; Branchiopoda; Diplostraca; Cladocera; Anomopoda; Daphniidae; Daphnia",Accession="EFX83619","O…
	Dpu_ao2[&"Genetic Code"="Standard",Topology="linear","Molecule Type"="AA",GID="321472649",Created=Fri Feb 04 00:00:00 CET 2011,Modified=Wed Jun 26 11:03:50 CEST 2013,description="arthropsin2 [Daphnia pulex]","Common Name"="common water flea",Taxonomy="Eukaryota; Metazoa; Ecdysozoa; Arthropoda; Crustacea; Branchiopoda; Diplostraca; Cladocera; Anomopoda; Daphniidae; Daphnia",Accession="EFX83618","O…
	Dpu_ao5[&"Genetic Code"="Standard",Topology="linear","Molecule Type"="AA",GID="321472862",Created=Fri Feb 04 00:00:00 CET 2011,Modified=Wed Jun 26 11:04:09 CEST 2013,description="arthropsin5 [Daphnia pulex]","Common Name"="common water flea",Taxonomy="Eukaryota; Metazoa; Ecdysozoa; Arthropoda; Crustacea; Branchiopoda; Diplostraca; Cladocera; Anomopoda; Daphniidae; Daphnia",Accession="EFX83831","O…
	Dpu_ao1[&"Genetic Code"="Standard",Topology="linear","Molecule Type"="AA",GID="321472648",Created=Fri Feb 04 00:00:00 CET 2011,Modified=Wed Jun 26 11:03:42 CEST 2013,description="arthropsin1 [Daphnia pulex]","Common Name"="common water flea",Taxonomy="Eukaryota; Metazoa; Ecdysozoa; Arthropoda; Crustacea; Branchiopoda; Diplostraca; Cladocera; Anomopoda; Daphniidae; Daphnia",Accession="EFX83617","O…
	Dpu_ao4[&"Genetic Code"="Standard",Topology="linear","Molecule Type"="AA",GID="321472861",Created=Fri Feb 04 00:00:00 CET 2011,Modified=Wed Jun 26 11:04:03 CEST 2013,description="arthropsin4 [Daphnia pulex]","Common Name"="common water flea",Taxonomy="Eukaryota; Metazoa; Ecdysozoa; Arthropoda; Crustacea; Branchiopoda; Diplostraca; Cladocera; Anomopoda; Daphniidae; Daphnia",Accession="EFX83830","O…
	Dme_rh7[&Created=Fri Jul 06 15:13:08 CEST 2012,Modified=Wed Jun 26 09:42:57 CEST 2013,"Filename (importedFrom)"="All type opsins.fas",description="rhodopsin 7 [Drosophila melanogaster]",Topology="linear","Path (importedFrom)"="F:\FWF\genes\opsins","Original Location"="LocalDocuments/opsin/revised version run/r opsin run","Molecule Type"="AA"]
	Mmu_m4m[&Created=Wed Jun 05 10:20:39 CEST 2013,Modified=Wed Jun 26 11:07:40 CEST 2013,"Filename (importedFrom)"="Clipboard Text -35.tmp",description="melanopsin 4 long isoform [Mus musculus]",Topology="linear","Path (importedFrom)"="C:\Geneious 6.1 Data\temp","Original Location"="LocalDocuments/opsin/revised version run/r opsin run","Molecule Type"="AA"]
	Hsa_m4m[&Created=null,Modified=Wed Jun 26 11:07:28 CEST 2013,description="Homo sapiens opsin 4 (OPN4), transcript variant 1, mRNA",Topology="linear","Original Location"="LocalDocuments/opsin/revised version run/r opsin run","Molecule Type"="AA"]
	Fca_m4m[&Created=Wed Jun 05 10:18:37 CEST 2013,Modified=Wed Jun 26 11:05:56 CEST 2013,"Filename (importedFrom)"="Clipboard Text -22.tmp",description="melanopsin [Felis catus]",Topology="linear","Path (importedFrom)"="C:\Geneious 6.1 Data\temp","Original Location"="LocalDocuments/opsin/revised version run/r opsin run","Molecule Type"="AA"]
	Dre_m4m[&Created=Wed Jun 05 10:26:33 CEST 2013,Modified=Wed Jun 26 09:42:29 CEST 2013,"Filename (importedFrom)"="Clipboard Text -61.tmp",description="melanopsin opn4m1 [Danio rerio]",Topology="linear","Path (importedFrom)"="C:\Geneious 6.1 Data\temp","Original Location"="LocalDocuments/opsin/revised version run/r opsin run","Molecule Type"="AA"]
	Gga_m4m[&Created=Wed Jun 05 10:24:38 CEST 2013,Modified=Wed Jun 26 11:06:32 CEST 2013,"Filename (importedFrom)"="Clipboard Text -48.tmp",description="melanopsin 2 isoform L [Gallus gallus]",Topology="linear","Path (importedFrom)"="C:\Geneious 6.1 Data\temp","Original Location"="LocalDocuments/opsin/revised version run/r opsin run","Molecule Type"="AA"]
	Xla_m4x[&Created=Wed Jun 05 10:35:44 CEST 2013,Modified=Wed Jun 26 11:09:02 CEST 2013,"Filename (importedFrom)"="Clipboard Text -100.tmp",description="melanopsin [Xenopus laevis]",Topology="linear","Path (importedFrom)"="C:\Geneious 6.1 Data\temp","Original Location"="LocalDocuments/opsin/revised version run/r opsin run","Molecule Type"="AA"]
	Gga_m4x[&Created=Wed Jun 05 10:27:57 CEST 2013,Modified=Wed Jun 26 11:06:45 CEST 2013,"Filename (importedFrom)"="Clipboard Text -74.tmp",description="melanopsin 1 isoform L [Gallus gallus]",Topology="linear","Path (importedFrom)"="C:\Geneious 6.1 Data\temp","Original Location"="LocalDocuments/opsin/revised version run/r opsin run","Molecule Type"="AA"]
	Psi_m4x[&Created=Wed Jun 05 10:34:18 CEST 2013,Modified=Wed Jun 26 11:08:50 CEST 2013,"Filename (importedFrom)"="Clipboard Text -87.tmp",description="melanopsin [Podarcis siculus]",Topology="linear","Path (importedFrom)"="C:\Geneious 6.1 Data\temp","Original Location"="LocalDocuments/opsin/revised version run/r opsin run","Molecule Type"="AA"]
	Dre_m4x[&Created=Wed Jun 05 10:39:42 CEST 2013,Modified=Wed Jun 26 09:42:42 CEST 2013,"Filename (importedFrom)"="Clipboard Text -126.tmp",description="melanopsin opn4x1 [Danio rerio]",Topology="linear","Path (importedFrom)"="C:\Geneious 6.1 Data\temp","Original Location"="LocalDocuments/opsin/revised version run/r opsin run","Molecule Type"="AA"]
	Gmo_m4x[&Created=Wed Jun 05 10:38:25 CEST 2013,Modified=Wed Jun 26 11:06:17 CEST 2013,"Filename (importedFrom)"="Clipboard Text -113.tmp",description="melanopsin [Gadus morhua]",Topology="linear","Path (importedFrom)"="C:\Geneious 6.1 Data\temp","Original Location"="LocalDocuments/opsin/revised version run/r opsin run","Molecule Type"="AA"]
	Had_ko3[&Created=Mon Jul 09 10:50:14 CEST 2012,Modified=Wed Jun 26 11:07:19 CEST 2013,"Filename (importedFrom)"="Clipboard Text -449.tmp",description="kumopsin3 [Hasarius adansoni]",Topology="linear","Path (importedFrom)"="C:\Users\Joakim Eriksson\Geneious 5.6 Data\temp","Original Location"="LocalDocuments/opsin/revised version run/r opsin run","Molecule Type"="AA"]
	Ppa_ko3[&Created=Mon Jul 09 10:58:21 CEST 2012,Modified=Wed Jun 26 11:08:38 CEST 2013,"Filename (importedFrom)"="Clipboard Text -488.tmp",description="kumopsin3 [Plexippus paykulli]",Topology="linear","Path (importedFrom)"="C:\Users\Joakim Eriksson\Geneious 5.6 Data\temp","Original Location"="LocalDocuments/opsin/revised version run/r opsin run","Molecule Type"="AA"]
	Ame_bws_o[&"Genetic Code"="Standard",Topology="linear","Molecule Type"="AA",GID="215273905",Created=Wed Jul 15 00:00:00 CEST 1998,Modified=Wed Jun 26 09:41:39 CEST 2013,description="blue-sensitive; AltName: Full=Blue-sensitive opsin; Short=AmBLop","Common Name"="honey bee",Taxonomy="Eukaryota; Metazoa; Ecdysozoa; Arthropoda; Hexapoda; Insecta; Pterygota; Neoptera; Endopterygota; Hymenoptera; Apoc…
	Dpu_uvs_o[&"Genetic Code"="Standard",Topology="linear","Molecule Type"="AA",GID="321470356",Created=Fri Feb 04 00:00:00 CET 2011,Modified=Wed Jun 26 11:04:41 CEST 2013,description="UV wavelength opsin [Daphnia pulex]","Common Name"="common water flea",Taxonomy="Eukaryota; Metazoa; Ecdysozoa; Arthropoda; Crustacea; Branchiopoda; Diplostraca; Cladocera; Anomopoda; Daphniidae; Daphnia",Accession="EF…
	Dpu_bws_o[&"Genetic Code"="Standard",Topology="linear","Molecule Type"="AA",GID="321464453",Created=Fri Feb 04 00:00:00 CET 2011,Modified=Wed Jun 26 11:04:37 CEST 2013,description="blue wavelength opsin [Daphnia pulex]","Common Name"="common water flea",Taxonomy="Eukaryota; Metazoa; Ecdysozoa; Arthropoda; Crustacea; Branchiopoda; Diplostraca; Cladocera; Anomopoda; Daphniidae; Daphnia",Accession="…
	Ame_uvs_o[&"Genetic Code"="Standard",Topology="linear","Molecule Type"="AA",GID="58585150",Created=Fri Feb 04 00:00:00 CET 2005,Modified=Wed Jun 26 09:41:49 CEST 2013,description="opsin, ultraviolet-sensitive [Apis mellifera]","Common Name"="honey bee",Taxonomy="Eukaryota; Metazoa; Ecdysozoa; Arthropoda; Hexapoda; Insecta; Pterygota; Neoptera; Endopterygota; Hymenoptera; Apocrita; Aculeata; Apoid…
	Dme_rh3[&Created=Fri Jul 06 15:13:08 CEST 2012,Modified=Wed Jun 26 09:42:51 CEST 2013,"Filename (importedFrom)"="All type opsins.fas",description="rhodopsin 3 [Drosophila melanogaster]",Topology="linear","Path (importedFrom)"="F:\FWF\genes\opsins","Original Location"="LocalDocuments/opsin/revised version run/r opsin run","Molecule Type"="AA"]
	Csa_ao[&Created=null,Modified=Wed Jun 26 09:42:08 CEST 2013,description="opsinA",Topology="linear","Original Location"="LocalDocuments/opsin/revised version run/r opsin run","Molecule Type"="AA"]
	Eka_ao[&Created=null,Modified=Wed Jun 26 11:05:19 CEST 2013,description="",Topology="linear","Original Location"="LocalDocuments/opsin/revised version run/r opsin run","Molecule Type"="AA"]
	Ohi_oo[&Created=Wed Jun 20 00:00:00 CEST 2012,Modified=Wed Jun 26 11:07:50 CEST 2013,description="onychopsin [Ooperipatus hispidus]","Genetic Code"="Standard",Topology="linear",Taxonomy="Eukaryota; Metazoa; Ecdysozoa; Onychophora; Peripatopsidae; Ooperipatus",Accession="AFM43712","Original Location"="LocalDocuments/pax6",Organism="Ooperipatus hispidus","Molecule Type"="AA",GID="391358334"]
	Pta_oo[&Created=Wed Jun 20 00:00:00 CEST 2012,Modified=Wed Jun 26 11:08:00 CEST 2013,description="onychopsin [Phallocephale tallagandensis]","Genetic Code"="Standard",Topology="linear",Taxonomy="Eukaryota; Metazoa; Ecdysozoa; Onychophora; Peripatopsidae; Phallocephale",Accession="AFM43710","Original Location"="LocalDocuments/pax6",Organism="Phallocephale tallagandensis","Molecule Type"="AA",GID="…
	Eka_oo[&Created=null,Modified=Wed Jun 26 11:05:33 CEST 2013,description="",Topology="linear","Original Location"="LocalDocuments/opsin/revised version run/r opsin run","Molecule Type"="AA"]
	Ero_oo[&Created=Tue Jun 26 00:00:00 CEST 2012,Modified=Wed Jun 26 11:05:41 CEST 2013,description="onychopsin [Euperipatoides rowelli]","Genetic Code"="Standard",Topology="linear",Taxonomy="Eukaryota; Metazoa; Ecdysozoa; Onychophora; Peripatopsidae; Euperipatoides",Accession="AFM75824","Original Location"="LocalDocuments/pax6",Organism="Euperipatoides rowelli","Molecule Type"="AA",GID="392499151"]
	Eis_oo[&Created=Tue Jun 26 00:00:00 CEST 2012,Modified=Wed Jun 26 11:05:05 CEST 2013,description="onychopsin [Epiperipatus cf. isthmicola LH-2012]","Genetic Code"="Standard",Topology="linear",Taxonomy="Eukaryota; Metazoa; Ecdysozoa; Onychophora; Peripatidae; Epiperipatus",Accession="AFM75825","Original Location"="LocalDocuments/pax6",Organism="Epiperipatus cf. isthmicola LH-2012","Molecule Type"=…
	Esp_oo[&Created=Wed Jun 20 00:00:00 CEST 2012,Modified=Wed Jun 26 11:04:55 CEST 2013,description="onychopsin [Eoperipatus sp. LH-2012]","Genetic Code"="Standard",Topology="linear",Taxonomy="Eukaryota; Metazoa; Ecdysozoa; Onychophora; Peripatidae; Eoperipatus",Accession="AFM43711","Original Location"="LocalDocuments/pax6",Organism="Eoperipatus sp. LH-2012","Molecule Type"="AA",GID="391358332"]
	Had_ko1[&Created=Mon Jul 09 10:50:14 CEST 2012,Modified=Wed Jun 26 11:06:56 CEST 2013,"Filename (importedFrom)"="Clipboard Text -449.tmp",description="kumopsin1 [Hasarius adansoni]",Topology="linear","Path (importedFrom)"="C:\Users\Joakim Eriksson\Geneious 5.6 Data\temp","Original Location"="LocalDocuments/opsin/revised version run/r opsin run","Molecule Type"="AA"]
	Ppa_ko1[&Created=Mon Jul 09 10:55:50 CEST 2012,Modified=Wed Jun 26 11:08:19 CEST 2013,"Filename (importedFrom)"="Clipboard Text -462.tmp",description="kumopsin1 [Plexippus paykulli]",Topology="linear","Path (importedFrom)"="C:\Users\Joakim Eriksson\Geneious 5.6 Data\temp","Original Location"="LocalDocuments/opsin/revised version run/r opsin run","Molecule Type"="AA"]
	Ame_lws_o[&"Genetic Code"="Standard",Topology="linear","Molecule Type"="AA",GID="82546865",Created=Fri Nov 18 00:00:00 CET 2005,Modified=Wed Jun 26 09:41:43 CEST 2013,description="TPA_exp: long wavelength sensitive opsin 1 [Apis mellifera]","Common Name"="honey bee",Taxonomy="Eukaryota; Metazoa; Ecdysozoa; Arthropoda; Hexapoda; Insecta; Pterygota; Neoptera; Endopterygota; Hymenoptera; Apocrita; A…
	Had_ko2[&Created=Mon Jul 09 10:50:14 CEST 2012,Modified=Wed Jun 26 11:07:07 CEST 2013,"Filename (importedFrom)"="Clipboard Text -449.tmp",description="kumopsin2 [Hasarius adansoni]",Topology="linear","Path (importedFrom)"="C:\Users\Joakim Eriksson\Geneious 5.6 Data\temp","Original Location"="LocalDocuments/opsin/revised version run/r opsin run","Molecule Type"="AA"]
	Ppa_ko2[&Created=Mon Jul 09 10:57:09 CEST 2012,Modified=Wed Jun 26 11:08:29 CEST 2013,"Filename (importedFrom)"="Clipboard Text -475.tmp",description="kumopsin2 [Plexippus paykulli]",Topology="linear","Path (importedFrom)"="C:\Users\Joakim Eriksson\Geneious 5.6 Data\temp","Original Location"="LocalDocuments/opsin/revised version run/r opsin run","Molecule Type"="AA"]
;
end;
begin characters;
	dimensions nchar=338;
	format datatype=protein missing=? gap=-;
	matrix
	Bta_rh	-------MLAAYMFLLIMLGFPINFLTLYVTVQHKKLRT-PLNYILLNLAVADLFMVFGGFTTTLYTSLHGYFVFGPTGCNLEGFFATLGGEIALWSLVVLAIERYVVV----CKPMSN-FRFGENHAIMGVAFTWVMALACAAPP-LVG-WSRYIPEGMQCSCGIDYYTEETNNESFV--IYMFVVHFIIPLIVIFFCYGQLVFTVKEAAAQQQESAT-----------------TQKA--EKEVTRMVIIMVIAFLICWLPYAGVAFY-IFTHQG-----SDFGPIFMTIPAFFAKTSAVYNPVIYIMMNKQFRNCMVTTLCC--------GKNPL
	Dpu_ao7	FPANAFVVMGLIVSIIGIFGLVANGMVLFIFSRFKRLRSPPANTFIINLAFSDMSAS-ILHSMAAYSNFNGRWAFGRLGCELYAMGVGFFGFVSILTFSAIACERCLVIAGPATRSAVGLWKVSRTQAQKVCAFIWLHCAILVSMP-FFG-WSSYVPEGMLTSCSWDYTTKTAANRAYY--ILLLTTGFLLPLMLICASYGRIMASVVWHARQM----------VCINS-QNSAFRKLRRQTEIRTAQIVVTLILVYLTAWTPYAIVTLIGQFGSED-----SHLSPMATAIPAYFAKTAVVLDPLVYGFSHPHFRNSLRHFMANLADVAHNNKKAKS
	Dpu_ao6	FPRNAFLIMGLIVSTIGIFGLAANGTVLFIFSRFKRLRSPPANTFIINLAFSDMSAS-ILHSMAAYSNFNGRWAFGRLGCKLYAMGITCFGLVSILTFSAIACERCLVI-----GLVDSRWRVSRLQAKKACGFIWLHCAILVSLP-LFG-WSSYVPEGLLTTCSWDYKTRTMSNRAYY--VLLLSAGFFLPVLLIFVSYGRILISLVSQARQT----------ICANS-PNNVLLKLRRQTEIRTAKIVVSLIFVYLAAWTPYAIVTLIGQFGPED-----FEISPVATAFPAYFAKTAVVIDPLVFGFSHRHFRNSLKNYMLNLCTLRNVEIGSDI
	Dpu_ao8	FPANAFVVMGLIVSIIGIFGLVANGMVLFIFSRFKRLRSPPANTFIINLAFSDMSAS-ILHSMAAYSNFNGRWAFGRLGCKLYAMGITCFGLVSILTFSAIACERCLVI-----GVASSRFKVSRSQAKKACCFIWLHCAVLVSMP-LFG-WSSYVPEGLLTTCSWDYKTRTVSNRAYY--VLLLSAGFFLPLLVIFVSYGRIMSSVMSQARQM----------ICINS-QNSVLRKLRRQTEIRTAQIVVTLILVYLTAWTPYAIVTLIGQFGSKD-----YQLSPMATAVPAYFAKTAVVLDPLVYGFSHPHFRTSLKNYLSNLCGSRNLKIGSDI
	Dpu_ao3	VPREVYVTMSIVLTLIVVFGLIANATILYVFSRFKRLRT-PANVLVMNLTACDFISC-LIHPMAIYSAYRGRWSFGKTGCNLYATCIGFLGLNSIVTLSAIACERYIVITSSSCRPAVAKWRITRCQAQKACVAIWLHCAALVAPPWMLG-WSSYEPEGVLVTCSWDYTTRTLSNRLYY--IYLLFFGFVLPVSVLTYCYAAIFRFIVRSSREMTRLVMASHVKSPFST-TTTSFRKRRRQTDVRTAMILLSLAVLCFTAWTPYAIVSLIGQFGPVDEEEGRFELSPLATSIPAFLAKTAIVFDPLLYGFSHPQFRSSIRQILQQNS-FMESSNNGPA
	Dpu_ao2	IPREVHITLGVLLALIVLFGVAANSTILYVFSRFKRLRT-PANVFIINLTICDFFAC-CLHPLAVYSAFRGRWSFGQTGCNLYGMGVAFFGLNSIVTLSAIACERYIVITSSSCRPVVAKWRITRRQAQRACVAIWIHCAALVSPPLLFG-WSTYLPEGVLVTCSWDYTSRTTSNRLYY--FYLLFFGFVLPVSVLTFCYVAIFRFIVRSSREMTRLIMTSDGRASFSK-TTVSFRKRRRQTDVRTALIILSLAMLCYTAWTPYAIVSLIGQFGPVDEDGQPKKLSPMATAIPAFLAKTAIVFDPLVYGFSHPQFRSSVRQILRQHS-VDSSANGGVR
	Dpu_ao5	IPPEVHITLGVFLTLIVLFGVAANSSIFYVFARFKRLRT-PANVFIINLTICDFFAC-CLHPLAVYSAFRGRWSFGQTGCNLYGMGVAFFGLNSIMTLSAIACERYIVITSSSCRPAVANWRITRRQAQKICAGIWFHCAALVTPPWLFG-WSSYMPEGVLVTCSWDYTSRTLSNRLYY--IYLLLLGFVLPISVLTFCYTSIFRFIVRSSREMTRLIMTSDGRMSFSK-TTVSFRKRRRQTDVRTALIILSLAMLCYTAWTPYAIVSLIGQFGPVDEDGQPIKLSPMATAIPAFLAKTAIVFDPLVYGFSSPQFRNSVRQFLRRQS-VDSSGNGGIR
	Dpu_ao1	VSRRIHVALGVLLSFIVLFGFAANSTILYVFSRFKRLRT-PANVFIINLTICDFFAC-CLHPLVVYSAFRGRWSLGQTGCNLYGMGVAFFGLNSIVTLSAIACERYIVITSSSCRPAVAKWRITRQQAQKACAGIWLHCAALVTPPWMLG-WSSYEPEGVLVTCSWDYTTRTLSNRLYY--LYLLLLGFVLPVSVLTFCYAAIFRFIFHSSKEMTRLVMASHVKSPFST-NSTSFRKRRRQTDVRTALIILSLAMLCYTAWTPYAIVSLIGQFGPVDEDGQPKKLSPMATAIPAFLAKTAIVFDPLVYGFSSPQFRSSVRQILNSGG--LRGGQSNNA
	Dpu_ao4	IPRQVHVALGVLLSFIVLFGFAANSTILYVFSRFKRLRT-PANVFIINLTICDFLAC-CLHPLAVYSAFRGRWSFGQTGCNWYGMGVAFFGLNSIVTLSAIACERYIVITSSSCRPVVAKWRITRRQAQKVCAGIWLHCAALVSPPLLFG-WSSYLPEGVLVTCSWDYTSRTLSNRLYY--FYLLFFGFFLPVSVLTFCYAAIFRFILRSSKEITRLIMTSDGTTSFSK-STVSFRKRRRQTDVRTALIILSLAILCFTAWTPYTIVSLIGQFGPVDEDGEL-KLSPMVTSIPAFLAKTAIVFDPLVYGFSSPQFRNSVRQILRQQS--ISSSGNAGN
	Dme_rh7	PKSSTFLIMAALYCLISVVGCVGNAFVIFMFANRKSLRT-PANILVMNLAICDFLML-IKCPIAIYNNIKEGPALGDIACRLYGFVGGLSGTCAIGTLTAIALDRYNVV----VHPLQPLRRCSRLRSYLIILLIWCYSFLFAVMP-ALG-LSVYVPEGFLTTCSFDYLNKEMPARIFM--ALFFVAAYCIPLTSIVYSYFYILKVVFTASR------------IQSNK------DKAKT--EQKLAFIVAAIIGLWFLAWSPYAIVAMMGVFGLER------HITPLGSMIPALFCKTAACVDPYLYAATHPRFRVEVRMLFYGRG-VLRRVSTTRS
	Mmu_m4m	VPDHAHYTLGTVILLVGLTGMLGNLTVIYTFCRNRGLRT-PANMFIINLAVSDFLMSVTQAPVFFASSLYKKWLFGETGCEFYAFCGAVFGITSMITLTAIAMDRYLVI----TRPLATIGRGSKRRTALVLLGVWLYALAWSLPP-FFG-WSAYVPEGLLTSCSWDYMTFTPQVRAYTMLLFCFV--FFLPLLIIIFCYIFIFRAIRETGRACEGCG------ESPLR-QRRQWQRLQS--EWKMAKVALIVILLFVLSWAPYSTVALVAFAGYSH------ILTPYMSSVPAVIAKASAIHNPIIYAITHPKYRVAIAQHLPCLG-VLLGVSGQRS
	Hsa_m4m	VPDHAHYTLGTVILLVGLTGMLGNLTVIYTFCRSRSLRT-PANMFIINLAVSDFLMSFTQAPVFFTSSLYKQWLFGETGCEFYAFCGALFGISSMITLTAIALDRYLVI----TRPLATFGVASKRRAAFVLLGVWLYALAWSLPP-FFG-WSAYVPEGLLTSCSWDYMSFTPAVRAYTMLLCCFV--FFLPLLIIIYCYIFIFRAIRETGRALQTFGACKG------N-GESLWQRQRLQSECKMAKIMLLVILLFVLSWAPYSAVALVAFAGYAH------VLTPYMSSVPAVIAKASAIHNPIIYAITHPKYRVAIAQHLPCLG-VLLGVSRRH-
	Fca_m4m	VPDHAHYTLGTVILLVGLTGILGNLMVIYTFCRSRGLRT-PANMFIINLAVSDFFMSFTQAPVFFASSLHKRWLFGEAGCEFYAFCGALFGITSMITLMAIALDRYLVI----THPLATIGVVSKRRAALVLLGVWLYALAWSLPP-FFG-WSAYVPEGLLTSCSWDYMSFTPSVRAYTMLLFCFV--FFLPLLVIVYCYIFIFRAIRETGQALQTFRACEG----GGR-SPRQRQRLQR--EWKMAKIELLVILLFVLSWAPYSIVALMAFAGYAH------VLTPYMNSVPAVIAKASAIHNPIIYAITHPKYRMAIAQHLPCLG-VLLGVSGQH-
	Dre_m4m	VPDHAHYTIGAVILTVGITGMLGNFLVIYAFSRSRTLRT-PANLFIINLAITDFLMCATQAPIFFTTSMHKRWIFGEKGCELYAFCGALFGICSMITLMVIAVDRYFVI----TRPLASIGVLSQKRALLILLVAWVYSLGWSLPP-FFG-WSAYVPEGLLTSCTWDYMTFTPSVRAYT--MLLFIFVFFIPLIVIIYCYFFIFRSIRTTNEAVGKINGDNK--RDSMK-R---FQRLKN--EWKMAKIALIVILMYVISWSPYSTVALTAFAGYSD------FLTPYMNSVPAVIAKASAIHNPIIYAITHPKYRLAIAKYIPCLR-LLLCVPKRDL
	Gga_m4m	VPDHAHYTIGTVILIVGITGTLGNFLVIYAFCRSRTLQK-PANIFIINLAVSDFLMSITQSPVFFTNSLHKRWIFGEKGCELYAFCGALFGITSMITLMVIALDRYFVI----TKPLASVRVMSKKKALIILVGVWLYSLAWSLPP-FFG-WSAYVPEGLLTSCSWDYMTFTPSVRAYTMLLFCFV--FFIPLIAIIYSYVFIFEAIKKANKSVQTFGCKHG--NRELQ---KQYHRMKN--EWKLAKIALIVILLYVISWSPYSVVALVAFAGYSH------VLTPFMNSVPAVIAKASAIHNPIIYAITHPKYRTAIATYVPCLG-FLLRVSPKE-
	Xla_m4x	VPDQVLYTIGSFILIIGSVGIIGNMLVLYAFYRNKKLRT-APNYFIINLAISDFLMSATQAPVCFLSSLHREWILGDIGCNVYAFCGALFGITSMMTLLAISINRYIVI----TKPLQSIQWSSKKRTSQIIVLVWMYSLMWSLAP-LLG-WSSYVPEGLRISCTWDYVTSTMSNRSYTMMLCCCV--FFIPLIVISHCYLFMFLAIRSTGRNVQKLGSYGR--QSFLS------QSMKN--EWKMAKIAFVIIIVFVLSWSPYACVTLIAWAGHGK------SLTPYSKTVPAVIAKASAIYNPIIYGIIHPKYRETIHKTVPCLR-FLIREPKKDI
	Gga_m4x	IPDHVLYTVGTCVLVIGSIGIIGNLLVLYAFYSNKKLRT-PQNFFIMNLAVSDFLMSASQAPICFINSLHREWILGDIGCDLYAFCGALFGITSMMTLLAISVDRYLVI----TKPLRSIQWTSKKRTIQIIAAVWLYSLGWSVAP-LLG-WSSYVPEGLMISCTWDYVTYSPANRSYTMILCCCV--FFIPLIIILHCYLFMFLAIRSTGRDVQKLGSCSR--KSFLS------QSMKN--EWKLAKIAFVVIIVYVLSWSPYACVTLIAWAGRGN------TLTPYSKSVPAVIAKASAIYNPIIYAIIHPRYRKTIHNAVPCLR-FLIRISKNDL
	Psi_m4x	VPDRVLYTVGSCVLVIGSIGITGNLLVLYAFYSNKRLRT-PANYFIMNLAASDFLMSATQAPICFLNSMHTEWILGDIGCNFYVFCGALFGITSMMTLLAISVDRYCVI----TKPLQSIKRSSKKRSCIIIAFVWLYSLGWSVCP-LFG-WSSYIPEGLMISCTWDYVSYSPANRSYTMMLCCFV--FFIPLIIIFHCYLFMFLAIRSTGRNVQKLGSTYN------R-KSNVSQSVKS--EWKLAKIAFVAIVVFVLSWSPYACVTLIAWAGYAK------TLNPYSKSVPAVIAKASAIYNPIIYAIIHPRYRRTIRSAVPCLR-FLIRISPSDL
	Dre_m4x	VPDHAHYIVAFFVAVIGALGVIGNLLVMYAFFSNKKLRT-PPNYFIMNLAVSDFLMAITQSPIFFINCMYKEWVFGEMGCKMYAFCGALFGITSMINLLAISIDRYIVI----TKPLQAIRWTSGRRTLIIILVVWIYSLAWSLAP-LIG-WSSYIPEGLMTSCTWDYVTSTPANKSYTLMLCCFV--FFIPLGIISYCYFFMFLAIRSASRDVEKLGSHVR--KTTLI-QQ---QSIKT--EWKLAKIAFVVIIVFVLSWSPYACVTLIAWAGYSH------VLSPYSKAVPAVIAKASAIYNPFIYAIIRSKYRDTLAEKVPCLH-FLAQSSRKDV
	Gmo_m4x	VPDHAHYTVAFFVSVIGTLGVTGNALVQFAFYSNKKLRN-LPNYFIMNQAASDFLMAFTQSPFFFINCLNREWIFGELGCKLYAFLGALFGITSMINLLAISLDRYMVI----TRPLEAMKWNSKRRTTIAILLVWLYSLAWSLAP-LVG-WSSYIPEGLRTSCTWDYVTYTASNRSYTMMLCCFV--FFIPLAIISYCYLFMFLAIRKTSRDVERLGIQVR--KSTII-RQ---KSIRT--EWKLAKIAFVVIVVYVLSWSPYACVTMISWSGHAN------ILSPYSKTVPAVIAKASTIYNPFIYAIIHQKYRKTLADKVPCLR-FLAPNKRKDC
	Had_ko3	PAPYLHYILGCLYICLMSVALIGNAIVIYIFSVSKSLRT-PTNMFVIGLAMADLLMM-SKTPVFIYNCFHLGPVFGQLGCDIYAIVGTYSGIGSAFCNAVIAYDRYRVI----VHPFSK-SGMTMTKAIAILVIVYLYITPFAILP-ALKIWSRFVPEGFLTSCSSDFYMQDFNGRSYI--VGTWFFGWFIPVAAIIFFYAQIFLAVKDHEEKIKEQARKMN--VDSFR-SNEALKNSSA--EVRIAKTAMCVVLLFLTSWVPYILVAFIAGFSDPK----LKRVTPVISMIPAMTIKGSACFDPFFYALSHPRYRLELQNKLPWLC-----------
	Ppa_ko3	PAPYLHYMLGFFYICLMSIAVVGNAIVMYIFFSAKTLRT-PTNMFVIGLAMADLLMM-SKTPVFIYNCFHLGPVFGQIGCDIYGIVGTYSGIGSAFCNAIIAYDRYRVI----VHPFSK-SGMSITKAIAFLVIIYLYITPFAILP-ALKIWSRYVPEGFLTSCSADFFMQDFNGRSYI--VGTWFFGWFIPVAAIVFFYVQIFLAVKDHEEKIKEQARKMN--VDSIR-SNEAVKNSSA--EVRIAKTAMCVFLMFLSSWAPYILVAFITGFSDPK----LKRITPVISMVPAMTIKASACFDPFFYALSHPRYRLELQNRMPWLC-----------
	Ame_bws_o	PGKHFHIGLAIIYSMLLIMSLVGNCCVIWIFSTSKSLRT-PSNMFIVSLAIFDIIMA-FEMPMLVISSFMERMIGWEIGCDVYSVFGSISGMGQAMTNAAIAFDRYRTI----SCPIDG--RLNSKQAAVIIAFTWFWVTPFTVLP-LLKVWGRYTTEGFLTTCSFDFLTDDEDTKVFV--TCIFIWAYVIPLIFIILFYSRLLSSIRNHEKMLREQAKKMN--VKSLV-SNQD-KERSA--EVRIAKVAFTIFFLFLLAWTPYATVALIGVYGNRE------LLTPVSTMLPAVFAKTVSCIDPWIYAINHPRYRQELQKRCKWMG----------I
	Dpu_uvs_o	PNPMLHHLLGVLYIFFMIASCLGNGIVIYIFSTTKELKT-PSNILILNLAICDFIMM-IKTPIFIVNSFNEGPVFGRLGCSIFGLLGAYVGPCSAVTNAAIAYDRYRCI----SDPMG--KRWSKSQASLIVLGCWVYASPVSLLP-FTEIVNRFVPEGYLTSCTFDYMTDNLETKMFV--FILWIWCWIMPLGVIIFSYGKITTQVMTHEARLKEQAKKMN--VESLR-SGAN-KDARN--EIRVAKVGISLTTLFLLSWTPYFAIAFIGCYGNRS------LLTPGLSMIPACTCKMAACVDPFVYAINHPKYRLELMKRFPWLC--------VHE
	Dpu_bws_o	PNPFLLYMIGFLYTIFMFCCVAGNGVVIWIFTNCKSLRT-PSNMLVVNLAILDMLMM-LKSPVMIINSYNEGPIWGKLGCDVFGLMGSYNGIGSAVNNAAIAYDRHRTI----SRPLDG--KLSRKQVTLMIVAIWAWATPFSVMP-FLGIWGRYVPEGFLTTCTFDYMTEDASTRFFV--GSIFVYSYVIPLAMLIFYYSKIVRSVGDHEKTLRDQAKKMN--VTSLR-SNRDQNEKSA--EVRIAKVAIALATLFVFAWTPYAFVALTAAFGNRS------VLTPLLSTVPACCCKLVSCINPWIYAINHPRYRMELQKKMPWFC-I---HEPVPT
	Ame_uvs_o	PNPSLHYLLALLYILFTFLALLGNGLVIWIFCAAKSLRT-PSNMFVVNLAICDFFMM-IKTPIFIYNSFNTGFALGNLGCQIFAVIGSLTGIGAAITNAAIAYDRYSTI----ARPLDG--KLSRGQVILFIVLIWTYTIPWALMP-VMGVWGRFVPEGFLTSCSFDYLTDTNEIRIFV--ATIFTFSYCIPMILIIYYYSQIVSHVVNHEKALREQAKKMN--VDSLR-SNANTSSQSA--EIRIAKAAITICFLYVLSWTPYGVMSMIGAFGNKA------LLTPGVTMIPACTCKAVACLDPYVYAISHPKYRLELQKRLPWLE-----LQEKPI
	Dme_rh3	PPESMNYLLGTLYIFFTLMSMLGNGLVIWVFSAAKSLRT-PSNILVINLAFCDFMMM-VKTPIFIYNSFHQGYALGHLGCQIFGIIGSYTGIAAGATNAFIAYDRFNVI----TRPMEG--KMTHGKAIAMIIFIYMYATPWVVAC-YTETWGRFVPEGYLTSCTFDYLTDNFDTRLFV--ACIFFFSFVCPTTMITYYYSQIVGHVFSHEKALRDQAKKMN--VESLR-SNVDKNKETA--EIRIAKAAITICFLFFCSWTPYGVMSLIGAFGDKT------LLTPGATMIPACACKMVACIDPFVYAISHPRYRMELQKRCPWLA-----LNEK--
	Csa_ao	VPHIAHYFVGVLLIGICSLSITGNLLVIVIFSRYRRLRS-PANTLIINLATSDMLNG-LLHPAAAYSSFKERWMFGRLGCEVYGLCG-LFGLISIVTLTAIAIERCLVI---SVKPWYGGILFTQAKAKVSIIIIWLYCFVIILPP-LFG-WGAFVPEGFLTSCSFDYISRTDSNRSYF--IYIFILGFFLPVTIIIVCYAFITRTIFQNEKDMKKN----N--VKKV----YNKPRKRN--DYKAAEMIMFVIAMFLISWIPYSLIAFIGQFGNRA------VLTPWVSVLPSLFAKMSTIYNPAIYGLSHRHFRATLRKIFK---------KERRS
	Eka_ao	VSKEAHAIVGYIMIFIGVIGSLGNALVIWIFGSSRLLRT-PANLFIINLAFSDFLMSTTNFPLVVISSFKGIWYFGKIGCDIYGFMGGVFGLMSIVTLAAIAMDRNRVI----SRPFDVLQKMTTSRTAKIICFIWIYCLILASPP-LFG-WSQYVPEGFLTSCSFEYLDRNLLTRSFI--LYLFILGFALPCLVILFCYIFIIKSIYNHEKMMAKTLANSPLKFPQDRIKKRSNKKLNN--DIQAAKIAFVIIILFCLSWIPYAIITLIGQFGNKT------LITPWVSTLPAVFAKASTMYNPLVYAISNPYFRKALIKQLPC-----PFLQNKYF
	Ohi_oo	QTDLMHFIFGLSICVLGLFSVIGNFAVMWVFSGIKGLRT-PSNLFIINLAFSDFMMMATNFPIYVYNSYRTQWSFGSLVCEIYGFCGAFFGTLSIMTMAVISIDRYYVI----VKPFVVMRKMNHTRASGIIAGVWIYVLAWCLPP-FIG-WNAYVVEGFLTTCSFDYLSQDLFNRAFV--FGLFIGAYAFPLAVIVYCYFYIVKEVAKHEAEFKKKAKEMN--VASLR-GNEEFMKKRR--EIKTAKIALSIIFLWVFAWTPYAAVALMGVFTDQS------KITPLLSQLPAVFAKTASVYNPLVYAISHPKFRAGLRKKIPWLT-CIPIEVSKSM
	Pta_oo	QTDLMHFIFGLSVCVLGIFSVIGNFSVMWVFSGIKGLRT-PSNLFIINLAFSDFMMMATNFPIYVYNSYKTQWSFGSLVCEIYGFCGAFFGTLSIVTMAVISVDRYYVI----VKPFVVMRKMNHTRASGIIAGVWIYVLAWCLPP-FLG-WNAYVVEGFLTTCSFDYLSQDLFNRAFV--FGLFIGAYAFPLSVIVYCYFYIVKEVAKHEAEFKKKAKEMN--VASLR-GNEEFMKKRR--EIKTAKIALSIIFLWVFAWTPYAAVALMGVFTDQS------KITPLLSQLPAVFAKTASVYNPLVYAISHPKFRAGLRKKLPWLT-CIPIEESKSM
	Eka_oo	QTDLMHFIFGLSICVLGIFSVIGNFSVMWVFSGIKALRT-PSNLFIINLAFSDFMMMATNFPIYVYNSYKTQWAFGSLVCEIYGFCGAFFGTLSIVTMAVISVDRYYVI----VKPFVVMRKMNHTRASGIIAGVWIYVLAWCIPP-FLG-WNAYVVEGFLTTCSFDYLSQDIFNRAFV--FGLFIGAYAFPLSVIVYCYFYIVKEVAKHEAEFKKKAKEMN--VASLR-GNEEFMKKRR--EIKTAKIALSIIFLWIFAWTPYAAVALMGVFTDQS------KITPLLSQLPAVFAKTASVYNPLVYAISHPKFRAGLRKKLPWLT-CIPIEESKRM
	Ero_oo	QTDLMHFIFGLSICVLGIFSVIGNFSVMWVFSGIKGLRT-PSNLFIINLAFSDFMMMATNFPIYVYNSYQTQWAFGSLVCEIYGFCGAFFGTLSIVTMAVISVDRYYVI----VKPFVVMRKMNHTRASGIIAGVWIYVLAWCIPP-FLG-WNAYVVEGFLTTCSFDYLSQDIFNRAFV--FGLFIGAYAFPLAVIVYCYFYIVKEVAKHEAEFKKKAKEMN--VASLR-GNEEFMKKRR--EIKTAKIALSIIFLWVFAWTPYAAVALMGVFTDQS------KITPLLSQLPAVFAKTASVYNPLVYAISHPKFRAGLRKKLPWLT-CIPIEESKSM
	Eis_oo	QTELMHFIFGLSICFLGILSVIGNFLVMWIFGGTKGLRT-PSNIFVINLAFSDFMMMATNFPVYVYNSYYQHWALGSFICEIYGFCGAFFGTLSIVTMAVISIDRYYVI----VKPFVVMRKMNHTKATFIVAGVWIYVLAWCLPP-FFG-WNAYVPEGFLTTCSFDSLSDGFYNKAFV--FGLFLGAYALPLSIILYCYFYIFKEVAKHEAEFKRKAKEMN--VASLR-GNEEFMKKRR--EIKTAKIAFSIIFLWIFAWTPYAVVALMGVFTDHS------KITPLVSNLPAVFAKTAAVYNPIVYAISHPKFRSALRKKLPWLT-CIPIEEPKG-
	Esp_oo	QSELMHFIFGLCICFLGILSVVGNFFVMWIFAGTKSLRT-PSNIFVINLAFSDFMMMATNFPIYVYNSYFKYWALGPFVCEIYGFCGAFFGTLSIVTMAVISVDRYYVI----VKPFIVMRKMNRNRAIAIIASVWIYVLAWCLPP-FFG-WNAYVPEGFLTTCSFDSLSEGFYNRAFV--FGLFMGAYVLPLTIILYCYFYIFKEVAKHEAEFKKKAKEMN--VASLR-GNEEFMKKRR--EIKTAKIALTIIFLWIFAWTPYAVVALMGIFTDHS------KITPLVSNLPAVFAKTASVYNPIVYAISHPKFRSALRKKFPWLI-CIPLEESKGA
	Had_ko1	METSMHYILGMLIIVIGIISVSGNGVVMYLMMTVKNLRT-PGNFLVLNLALSDFGMLFFMMPTMSINCFAETWVIGPFMCELYGMIGSLFGSASIWSLVMITLDRYNVI----VKGMAG-KPLTKVGALLRMLFVWIWSLGWTIAP-MYG-WSRYVPEGSMTSCTIDYIDTAINPMSYLIAYAIFV--YFVPLFIIIYCYAFIVMQVAAHEKSLREQAKKMN--IKSLR-SNEDNKKASA--EFRLAKVAFMTICCWFMAWTPYLTLSFLGIFSDRT------WLTPMTSVWGAIFAKASACYNPIVYGISHPKYRAALHDKFPCLK-C---------
	Ppa_ko1	MESTMHYLLGITIILIGIISVSGNSIVIYLMLSVKSLRT-PANFLVTSLAVSDGGMLAFMAPTMPINCFAQTWVLGPFMCELYGMVGSLFGSASIWNMVMITLDRYNVI----VRGMSG-KPLTKVGALLRIIFVWVWSLGWTIAP-MYG-WSSYAPEGSMTGCTVDYLHTDISTMSYLIVYAIFV--YFVPLFIIIYCYTYIVMQVAAHEKSLREQAKKMN--IKSLR-SNEDNKKASA--EFRLAKVALMTICLWFMAWTPYLILSLLGIFSDRE------WLTPLTSIWGAVFAKAASAYNPIVYGISHPKYRAALHEKFPCLN-C---------
	Ame_lws_o	LNPMWHGILGFVIGMLGFVSVMGNGMVVYIFLSTKSLRT-PSNLFVINLAISDFLMMFCMSPPMVINCYYETWVLGPLFCQIYAMLGSLFGCGSIWTMTMIAFDRYNVI----VKGLSG-KPLSINGALIRIIAIWLFSLGWTIAP-MFG-WNRYVPEGNMTACGTDYFNRGLLSASYLVCYGIWV--YFVPLFLIIYSYWFIIQAVAAHEKNMREQAKKMN--VASLR-SSEN-QNTSA--ECKLAKVALMTISLWFMAWTPYLVINFSGIFNLV-------KISPLFTIWGSLFAKANAVYNPIVYGISHPKYRAALFAKFPSLA-C---------
	Had_ko2	LNPLWHSLLGIAMIILGIVSVIGNGMVIYLMSTTKSLKT-PTNMLIVNLAFSDFCMMAFMMPTMAANCFAETWILGPLMCEIYGMAGSLFGCVSIWSMVMIAFDRYNVI----VRGMSA-EPLTTKKAAAQIFFIWTWATTWTLFP-FFG-WSRYVPEGNMTSCTVDYLTEDLKSSSYVLIYGCAV--YFTPLFTLIYNYTFIVRSVSIHENNLREQAKKMN--VSSLR-ANADQQKQSA--ECRLAKIALMTVGLWFIAWTPYLSIAWSGIFSSRK------HLTPLATIWGAVFAKAVAVYNPIVYGISHPKYRAALFEKFPSLA-C---TTESDV
	Ppa_ko2	LNPLWHSLLGIAMILLGIVSVIGNGMVMYLMNTTKSLKT-PTNMLIVNLAFSDFCMMAFMMPTMAANCFAETWILGPFMCEIYGMAGSLFGCVSIWSMVMIAFDRYNVI----VRGMNA-EPLTTKKAAAQIFLIWAWAIMWTVLP-FFG-WSRYVPEGNMTSCTVDYLSEDLKSSSYVLIYGCAV--YFIPLFTLIYNYTFIVRAVSIHEDNLREQAKKMN--VTSLR-ANADQQKQSA--ECRLAKIALMTVGLWFIAWTPYLCIAWSGIFSSRK------HLTPLATIWGAVFAKAVAVYNPIVYGISHPKYRAALFQKFPSLA-C---TTESDV
;
end;
