# Supplementary material for: Characterisation and localisation of the opsin protein repertoire in the brain and retinas of a spider and an onychophoran
Source: BMC Evol Biol. 2013 Sep 8;13:186. doi: 10.1186/1471-2148-13-186 (PMC3851285; doi:10.1186/1471-2148-13-186)
Supplement: Additional file 5 — Table with species names opsin designation and accession number of the sequences included in the phylogenetic analyses that is represented in the trees in Figures 1 and Additional file 1. [file 1471-2148-13-186-S5.xlsx]

## Sheet: Sheet1
species	opsin type	accession nr.	animal type
Alloteuthis media	rhodopsin (r-opsin)	ACF74436
Apis mellifera	lws o	DAA05739
	bws o	P90680
	uws o	NP_001011605
	pto	DAA05735
Alloteuthis subulata	rhodopsin (r-opsin)	Q17094
Bos Taurus	rhodopsin (c-opsin)	NP_001014890
Cupiennius salei	arthropsin	HF566408
	c-opsin	HF566407
	peropsin	HF566406
Cyprinus carpio	VA o
Drosophila melanogaster	rh3	NP_524411
	rh7	NP_524035
Daphnia pulex	arthropsin1	EFX83617
	arthropsin2	EFX83618
	arthropsin3	EFX83619
	arthropsin4	EFX83830
	arthropsin5	EFX83831
	arthropsin6	EFX84250
	arthropsin7	EFX84031
	arthropsin8	EFX84032
	bws o	EFX75461
	pteropsin1	EFX87345
	pteropsin3	EFX87346
	pteropsin4	EFX86931
	pteropsin6	EFX80365
	pteropsin7	EFX80367
	pteropsin8	EFX80369
	pteropsin9	EFX89511
	uws o	EFX81332
Danio rerio	RPE GPCR	NP_001017877
	melanopsin OPN4ma	Q2KNE5
	melanopsin OPN4xa	NP_001243006
	encephalopsin	ABM65699
	TMT opsin	AAL83431
Epiperipatus cf. isthmicola LH-2012	onychopsin	AFM75825
Euperipatoides kanangrensis	arthropsin	HF566405
	c-opsin	HF566404
	onychopsin	HF566403
Euperipatoides rowelli	onychopsin	AFM75824
Eoperipatus sp. LH-2012	onychopsin	AFM43711
Felis catus	melanopsin OPN4m	NP_001009325
Gallus gallus	melanopsin OPN4m	NP_001038118
	melanopsin OPN4x	NP_989956
	RPE GPCR	NP_001026387
	VA o	ABM66817
Gadus morhua	melanopsin OPN4x	Q804X9
Hasarius adansoni	ko1	BAG14330
	ko2	BAG14331
	ko3	BAG14332
	po	BAJ22674
Homo sapiens	melanopsin OPN4m	NP_150598
	peropsin	NP_006574
	o3	NP_055137
	encephalopsin	AAD32671
Mus musculus	RPE GPCR	NP_067315
	peropsin	NP_033128
	melanopsin OPN4m	EDL24885
	encephalopsin	AAD32670
Oryctolagus cuniculus	peropsin	XP_002717232
Ooperipatus hispidus	onychopsin	AFM43712
Oncorhynchus mykiss	parapinopsin	BAD17961
Plexippus paykulli	ko1	BAG14333
	ko2	BAG14334
	ko3	BAG14335
Podarcis siculus	melanopsin OPN4x	Q4U4D2
Phallocephale tallagandensis	onychopsin	AFM43710
Saimiri boliviensis boliviensis	peropsin	XP_003929508
Tribolium castaneum	c-opsin	AAY89040
Takifugu rubripes	TMT opsin	AAL83430
Uta stansburiana	parietopsin	AAZ79904
Xenopus laevis	melanopsin OPN4x	NP_001079143
	gws o	NP_001082611
	VA o	NP_001165363
Xenopus Silurana tropicalis	bws o	NP_001119548
	parapinopsin	AAI71332
	parietopsin	ABB88727
